# Supplementary material for: Evidence of defined temporal expression patterns that lead a gram-negative cell out of dormancy
Source: PLoS Genet. 2020 Mar 23;16(3):e1008660. doi: 10.1371/journal.pgen.1008660 (PMC7117780; doi:10.1371/journal.pgen.1008660)
Supplement: S1 Table — A gene was considered as a Differentially Expressed Gene (DEG) when the log2 fold change was ≥ ± 1.5 with a false discovery rate adjusted p-value of <0.05. (XLSX) [file pgen.1008660.s002.xlsx]

## Sheet: cogs_new-N
Gene name	0.5 hr	1 hr	1.5 hr	2 hr	2.5 hr	3 hr	4 hr	5 hr	6 hr	7 hr	8 hr	COG	COG abbreviation	Egg nog annotation	Type of Expression
RC1_0013	-1.06751	-0.668539	-1.26867	-1.53207	-1.13233	-2.16675	-1.49471	-1.63393	-2.1904	-1.6557	-2.2121	Lipid transport and metabolism	I	acyl-CoA dehydrogenase	DOWN
RC1_0017	0.0835769	0.438017	0.00606682	0.123536	0.0605421	-1.16849	-0.367851	-0.833627	-1.84676	-0.507111	-1.33231	Transcription	K	rna polymerase	UP
RC1_0018	0.51813	0.432379	0.117657	-0.162135	-0.500023	-0.664219	-1.05318	-1.28742	-1.68865	-1.67797	-1.98191	Function unknown	S	ycii-related protein	UP
RC1_0019	-0.100024	-0.799549	-0.362933	1	-0.953316	-0.958255	-0.969559	-0.998652	-1.08318	-1.61535	-2.02787	Function unknown	S	Membrane	UP
RC1_0020	0.620912	-0.0687151	0.220835	-0.184689	0.280715	1.6462	0.593077	1.25292	1.63432	-0.0677301	0.506836	No orthologs found			UP
RC1_0021	-0.353182	-1.03732	-1.77614	-1.39877	-0.998251	-2.41091	-1.20169	-1.84866	-2.38985	-2.00601	-3.80209	Function unknown	S	Membrane	DOWN
RC1_0022	-0.655149	-1.63074	-1.26915	-1.46783	-1.77666	-1.49378	-1.90901	-1.69467	-2.00231	-2.5249	-2.08145	No orthologs found			DOWN
RC1_0023	-0.622581	-0.94343	-0.673972	-1.06207	-0.785068	-2.10882	-1.27374	-1.85352	-3.53307	-1.43825	-3.09499	No orthologs found			DOWN
RC1_0028	0.0171016	0.0787907	-0.378509	-0.440698	-0.385646	-1.63637	-0.943944	-1.53873	-1.99766	-1.16228	-1.54313	Carbohydrate transport and metabolism	G	Dehydrogenase	UP
RC1_0037	-1.08274	-0.301537	-0.896419	-0.712955	-0.726254	-1.51352	-0.857848	-0.92625	-1.59274	-0.9169	-1.12669	Function unknown	S	bacteriophage-like protein	DOWN
RC1_0038	-0.461708	-0.643357	-0.516541	-0.840728	-1.04669	-0.362057	-1.40233	-0.296399	-0.294626	-1.46551	-1.5065	No orthologs found			DOWN
RC1_0039	0.294949	0.117118	0.464014	0.162029	0.00660021	1.10117	0.613849	1.37213	1.79799	0.543316	1.35912	Transcription	K	Transcriptional regulator (XRE family)	UP
RC1_0046	-0.345246	-0.796955	-0.916019	-0.964775	-1.15591	-1.36214	-0.971346	-1.35253	-2.04027	-2.05158	-2.51508	Function unknown	S	NA	DOWN
RC1_0048	0.00428417	-0.282262	-0.509734	-1.06909	-0.559154	-1.41718	-0.990217	-1.15651	-2.68981	-1.13727	-2.11028	Function unknown	S	NA	UP
RC1_0049	-0.460475	-0.434285	-0.30558	-0.970423	-0.446297	-1.5504	-0.641356	-0.748125	-0.977055	-0.318187	-1.79739	Function unknown	S	NA	DOWN
RC1_0054	0.672099	0.284297	0.75286	0.460751	0.478499	1.99148	1.23382	2.20583	3.39599	2.18937	3.13973	Function unknown	S	NA	UP
RC1_0055	0.300711	-0.0786928	0.434699	0.320426	0.34507	1.59823	1.06782	1.88037	2.93485	2.00039	2.83488	Function unknown	S	NA	UP
RC1_0056	-0.742838	-0.552033	-0.912631	-0.870204	-0.963559	-1.52607	-0.980508	-1.35896	-1.36131	-1.104	-1.23162	carbohydrate transport and metabolism	G		DOWN
RC1_0057	-0.965727	-0.561324	-1.71283	-1.87636	-1.06361	-3.22694	-1.85313	-2.13483	-2.58697	-2.22773	-3.13307	nucleotide transport and metabolism	F	NA	DOWN
RC1_0058	-0.857369	-0.721781	-0.800494	-1.28208	-0.729295	-2.85295	-1.93349	-1.84078	-2.99452	-1.41808	-2.75641	Function unknown	S	NA	DOWN
RC1_0059	-0.901953	-0.690261	-1.31496	-1.00709	-1.03748	-0.977155	-1.49315	-1.5927	-1.84843	-0.985396	-1.35838	Function unknown	S	NA	DOWN
RC1_0060	-0.805965	-0.864232	-1.24183	-1.22146	-1.29463	-1.7922	-1.48252	-1.86259	-1.83382	-1.97477	-2.68954	Replication, recombination and repair	L	DNA methylase n-4 n-6 domain protein	DOWN
RC1_0061	-0.471631	-0.912275	-1.09235	-0.977035	-1.101	-1.6276	-1.03953	-1.34191	-1.30606	-1.6455	-1.44669	Replication, recombination and repair	L	DNA methylase n-4 n-6 domain protein	DOWN
RC1_0065	0.413536	0.485129	0.255	0.217458	0.399048	-0.71436	-0.850797	-1.09435	-1.18844	-1.08472	-1.54656	Function unknown	S	NA	UP
RC1_0066	-0.148519	-0.349705	-0.478778	-0.586089	-0.781469	-1.04001	-1.34223	-1.5186	-1.8624	-2.14831	-2.46057	General function prediction only	R	terminase (large subunit)	DOWN
RC1_0068	-0.520126	-0.402386	-0.943951	-0.869496	-0.836451	-1.44534	-1.13845	-1.30735	-1.6385	-1.02416	-1.3498	General function prediction only	R	Phage portal protein lambda family	DOWN
RC1_0071	-0.336507	-0.150224	-0.544925	-0.268111	-0.542207	-0.897081	-0.207829	0.0365951	-0.623025	-1.25705	-1.51895	No orthologs found			UP
RC1_0073	0.0504181	-0.464764	0.150089	-0.116651	-0.185362	1.25969	0.519679	1.55161	2.54507	1.02076	1.92593	No orthologs found			UP
RC1_0075	0.645306	1.04311	1.103	1.05829	0.638247	0.010209	-0.0955015	-0.66799	-1.38759	-1.66359	-2.43764	No orthologs found			UP
RC1_0076	-0.457945	0.167808	-0.507678	-0.663544	-0.1418	-0.89782	-0.375515	-0.948343	-0.94959	-0.969668	-1.53381	Function unknown	S	NA	UP
RC1_0077	-0.566787	-0.00818073	-0.182032	-0.842124	0.085178	-0.765199	-0.165956	-1.17553	-1.90748	-0.691704	-0.320188	Function unknown	S	NA	UP
RC1_0086	-0.555859	-0.479751	-0.316963	-0.671875	-0.573435	-1.08258	-0.197473	-0.603084	-1.50315	-0.706021	-1.35225	No orthologs found			DOWN
RC1_0089	-0.419829	0.516969	-0.234812	0.0205377	0.213629	-1.47698	-0.297494	-0.778545	-2.13893	-0.956938	-1.98479	Function unknown	S	NA	UP
RC1_0090	-0.885691	-0.31787	-0.561449	-0.557203	-0.359533	-1.63241	-0.980084	-1.68181	-1.63612	-1.67749	-2.75814	No orthologs found			DOWN
RC1_0091	0.30675	0.213919	0.286848	0.23222	-0.209925	-0.280918	-0.592144	-0.741674	-0.966619	-1.49875	-1.65888	No orthologs found			UP
RC1_0093	0.552968	0.241901	0.550393	0.228897	0.135344	1.04242	0.292602	0.954716	1.53457	0.626226	1.219	Function unknown	S	gp37gp68 family	UP
RC1_0094	0.34491	0.0803909	0.679286	0.561648	0.448923	1.59523	0.99683	1.70512	2.58278	1.72133	2.45457	Function unknown	S	NA	UP
RC1_0095	0.312052	-0.1959	0.420826	0.207179	0.0518171	1.28377	0.641054	1.41901	2.01853	0.801447	1.59405	Defense mechanisms	V	type iii restriction	UP
RC1_0096	0.141657	-0.00511859	0.708889	0.616815	0.589833	1.90639	1.2658	2.08422	3.12041	2.37482	3.27005	Function unknown	S	Toxin-antitoxin system, toxin component, Fic family	UP
RC1_0097	0.638254	0.680592	1.20711	1.08381	1.20244	2.64422	1.94623	3.22924	4.33595	3.13009	4.04914	Replication, recombination and repair	L	DNA methylase	UP
RC1_0098	0.519714	0.540697	0.893193	0.921361	0.903943	1.73575	1.40355	1.98046	2.51883	2.08148	2.72884	Function unknown	S	abortive phage infection	UP
RC1_0099	0.650445	0.217359	0.728644	0.44958	0.393248	1.75234	1.25289	2.34845	3.35708	2.04027	2.88104	Replication, recombination and repair	L	helicase	UP
RC1_0100	0.446977	-0.0357782	0.541323	0.250393	0.206641	1.47323	0.751601	1.81908	2.63145	1.2924	2.29814	Function unknown	S	Toxic component of a toxin-antitoxin (TA) module. A	UP
RC1_0102	-0.303309	0.238613	0.174223	0.0171208	0.567641	-0.460594	0.554011	0.723137	-0.100388	1.56623	0.56277	Coenzyme transport and metabolism	H	Together with MoaA, is involved in the conversion of 5'- GTP to cyclic pyranopterin monophosphate (cPMP or molybdopterin precursor Z) (By similarity)	UP
RC1_0106	-0.262212	0.106865	-0.723163	-0.612203	-0.8943	-1.92712	-1.75511	-2.18293	-2.71978	-1.78144	-2.35603	Transcription	K	Transcriptional regulator	UP
RC1_0108	0.160694	0.759934	0.964427	1.11367	1.1878	1.40662	1.47255	1.50811	1.76432	1.96092	2.07737	Inorganic ion transport and metabolism	P	heavy metal transport detoxification protein	UP
RC1_0111	-1.19909	-0.291475	-1.19773	-0.928598	-0.92942	-2.37753	-1.25459	-1.74341	-2.56474	-1.46013	-2.4818	No orthologs found			DOWN
RC1_0112	1.21853	0.443215	0.841602	0.385663	-0.0745264	0.506016	-0.235263	-0.31497	-0.461715	-1.60692	-0.842087	Carbohydrate transport and metabolism	G	triosephosphate isomerase	UP
RC1_0119	0.819512	1.0795	1.22168	1.46322	1.50804	1.9322	1.77003	2.17653	2.58946	2.3516	2.70533	Energy production and conversion	C	Pyruvate Dehydrogenase	UP
RC1_0120	0.820242	1.0597	1.14565	1.29546	1.45846	1.65836	1.9403	2.13678	2.52587	3.01241	3.33836	Energy production and conversion	C	Pyruvate Dehydrogenase, E1 component	UP
RC1_0121	0.562202	0.979171	1.07808	1.38585	1.67555	1.82011	2.25699	2.66449	3.10907	3.62489	3.95973	Energy production and conversion	C	Pyruvate Dehydrogenase	UP
RC1_0122	0.73632	0.528931	0.699723	0.791064	0.964699	1.54908	1.50522	2.19017	2.77837	2.85227	3.4626	Energy production and conversion	C	dihydrolipoyl dehydrogenase	UP
RC1_0124	0.167632	-0.274006	0.225018	0.0563674	-0.0425443	1.01771	0.253864	0.540219	1.68724	0.671847	1.51513	Lipid transport and metabolism	I	Cyclase dehydrase	UP
RC1_0126	-0.49964	-0.094663	-0.609155	-0.325237	-0.389792	-1.75115	-0.446923	-0.611291	-1.32347	-0.00375913	-0.43097	Lipid transport and metabolism	I	Involved in the biosynthesis of isopentenyl diphosphate (IPP) and dimethylallyl diphosphate (DMAPP), two major building blocks of isoprenoid compounds. Catalyzes the conversion of 4- diphosphocytidyl-2-C-methyl-D-erythritol 2-phosphate (CDP-ME2P) to 2-C-methyl-D-erythritol 2,4-cyclodiphosphate (ME-CPP) with a corresponding release of cytidine 5-monophosphate (CMP) (By similarity)	DOWN
RC1_0131	-0.0184507	0.381929	0.440175	0.762489	0.835294	0.627196	1.09477	1.11709	1.07551	1.66861	1.70593	Signal transduction mechanisms	T	two component, sigma54 specific, transcriptional regulator, Fis family	UP
RC1_0139	0.141671	0.16618	0.378358	0.389964	0.539904	1.0609	0.795418	0.906125	1.31613	1.04598	1.53281	General function prediction only	R	serine 3-dehydrogenase activity	UP
RC1_0144	0.051856	-0.0606545	0.282029	0.212143	0.143782	1.02243	0.534245	1.09631	1.69439	0.824996	1.55344	Energy production and conversion	C	Coenzyme F420 hydrogenase	UP
RC1_0148	-0.148654	-0.470691	0.209256	-0.0375082	0.142745	1.48965	0.592011	1.67474	2.60526	1.38723	2.41059	No orthologs found			UP
RC1_0153	-1.21934	-0.741679	-1.3602	-1.30291	-0.936141	-1.67066	-0.923297	-0.801525	-0.643834	0.384275	0.192655	Nucleotide transport and metabolism, Inorganic ion transport and metabolism	FP	ppx gppa phosphatase	UP
RC1_0154	0.799115	1.59034	1.35148	1.33373	1.2531	0.446245	0.748009	0.292201	-0.0473902	0.0397101	-0.507668	Translation, ribosomal structure and biogenesis	J	Specifically methylates the uridine in position 2552 of 23S rRNA at the 2'-O position of the ribose in the fully assembled 50S ribosomal subunit (By similarity	UP
RC1_0159	-0.478376	-0.152556	0.0268485	-0.138069	0.0672564	0.496157	0.741239	1.05364	1.45692	1.17154	1.57354	No orthologs found			UP
RC1_0163	-0.928302	-0.80602	-0.623586	-0.527398	-0.423637	-0.269236	0.0424693	0.216507	0.622224	1.41111	1.70301	No orthologs found			UP
RC1_0166	0.426453	0.21635	0.75153	0.899714	0.788107	1.68282	1.29271	1.59292	2.60232	1.97926	2.84388	No orthologs found			UP
RC1_0169	-0.774014	-1.01506	-1.06307	-1.0265	-0.819633	-1.64712	-0.948395	-1.00141	-1.53781	-0.942954	-1.25726	Cell wall/membrane/envelope biogenesis	M	glycosyl transferase group 1	DOWN
RC1_0175	-1.38886	-2.18438	-2.16918	-2.47334	-2.6319	-2.24211	-2.85346	-2.6202	-1.61045	-1.55954	-1.07396	No orthologs found			DOWN
RC1_0176	-0.866439	-1.13031	-1.52105	-1.3883	-1.68787	-1.98659	-1.85943	-2.13276	-1.69919	-1.22684	-1.05204	No orthologs found			DOWN
RC1_0180	-0.81146	-0.622929	-0.707405	-1.35361	-0.267228	-1.69009	-1.51581	-1.47499	-1.71984	-1.43326	-3.56026	Cell motility	N	flagellar	DOWN
RC1_0182	-0.720683	-0.381202	-0.340381	-0.248533	-0.110211	-1.7408	-0.300492	-0.76369	-1.52692	-1.17335	-1.73772	Cell motility	N	Flagellar motor switch protein	DOWN
RC1_0183	-0.875945	-0.233014	-0.26438	-0.921315	-0.350411	-1.28735	-0.735112	-1.6743	-2.45158	-0.80733	-1.95624	Cell motility	N		DOWN
RC1_0184	0.182924	-0.156964	-0.144984	-0.252388	-0.716017	-0.585936	-0.880169	-0.885525	-0.857391	-1.61695	-1.53414	Cell motility	N	The M ring may be actively involved in energy transduction (By similarity	UP
RC1_0188	-0.179574	-0.216367	0.144836	-0.564583	-0.0540879	-0.683919	-0.411302	-0.795721	-0.743718	-1.71594	-1.11027	Cell motility	N	pdp protein	UP
RC1_0189	-0.980436	-0.502772	-0.98883	-1.15277	-1.03248	-1.3292	-1.22016	-1.08071	-1.69512	-1.24759	-1.59173	Cell motility	N	flagellar biosynthetic protein flhB	DOWN
RC1_0190	-0.242454	-0.370575	-0.796769	-0.678382	-1.05644	-0.781766	-1.2513	-1.19636	-1.17641	-1.84351	-2.01603	Cell motility	N	Role in flagellar biosynthesis (By similarity)	DOWN
RC1_0196	-0.376523	-0.471707	-0.523178	-0.458757	-0.684055	-0.715602	-0.688568	-1.23085	-1.31057	-2.07822	-2.1178	Cell motility	N	flagellar basal-body rod protein flgc	DOWN
RC1_0197	-0.395818	-0.3969	-0.533343	-0.485706	-0.510201	-0.798128	-0.958502	-1.541	-2.05782	-1.35938	-2.03939	Cell motility	N	Structural component of flagellum, the bacterial motility apparatus. Part of the rod structure of flagellar basal body (By similarity)	DOWN
RC1_0199	0.106008	-0.333124	0.0613803	0.094545	0.128417	1.01376	1.12668	1.21998	1.54366	0.895977	1.44431	Inorganic ion transport and metabolism	P	inorganic phosphate transmembrane transporter activity	UP
RC1_0202	-0.432214	-0.188	-0.379232	-0.62998	0.118612	-1.0293	-0.481402	-0.32977	-3.02233	-0.0269081	-0.793886	Cell motility	N		UP
RC1_0203	-0.369922	-0.347399	-0.504102	-0.633333	-0.426388	-0.946802	-0.533262	-1.00807	-0.519043	-1.1418	-1.65608	Cell motility	N	Flagellar biosynthesis repressor FlbT	DOWN
RC1_0217	-0.845452	-1.22756	-1.18655	-1.40467	-1.56921	-1.24539	-1.59173	-1.61713	-1.63331	-1.56227	-1.64101	Cell motility	N	flagellar basal-body rod protein	DOWN
RC1_0219	-0.0738292	0.142517	-0.41545	-0.0412712	-0.378509	-1.68388	-0.742273	-0.76782	-1.85534	-0.349632	-1.38606	Cell motility	N	P-ring formation protein FlgA	UP
RC1_0220	0.818082	0.953415	1.0196	1.01969	0.421992	0.183229	0.167021	-0.494765	-1.56262	-1.04784	-1.48539	Cell motility	N	Assembles around the rod to form the L-ring and probably protects the motor basal body from shearing forces during rotation (By similarity)	UP
RC1_0221	-0.978578	-0.747724	-1.07391	-0.990098	-1.02691	-1.72119	-1.0928	-1.15531	-2.77854	-0.89616	-1.94718	Cell motility	N		DOWN
RC1_0222	-1.05038	-0.89832	-1.55463	-1.45992	-1.46719	-2.29556	-1.93011	-2.00851	-1.432	-0.505628	-0.191921	Cell motility	N		DOWN
RC1_0224	0.00931907	-0.498704	-0.184028	-0.563544	-0.569114	-0.922293	-0.658528	-0.912407	-0.836807	-1.01994	-1.86998	Cell motility	N		UP
RC1_0225	-0.591026	-0.306888	-0.547625	-0.722611	-0.383071	-0.950339	-0.721145	-0.405477	-1.73465	-0.855004	-1.7846	No orthologs found			DOWN
RC1_0229	-0.263554	-0.614174	-0.558031	-1.10117	-1.27747	-0.716525	-0.618654	-0.365025	-0.559593	-1.65704	-1.39577	No orthologs found			DOWN
RC1_0231	1.04292	1.60385	1.72988	1.81698	1.91816	1.10417	1.54378	1.21877	0.361492	0.864147	0.450166	Cell wall/membrane/envelope biogenesis	M	Glycosyl transferase, family 2	UP
RC1_0234	-0.284535	-0.273108	0.239593	0.212231	0.161429	0.741975	0.611346	1.29549	1.79231	1.17813	1.65593	General function prediction only	R	Methyltransferase	UP
RC1_0238	-0.885989	-1.33352	-1.45243	-1.88831	-2.14884	-2.24227	-2.30589	-2.32347	-1.8675	-1.40648	-1.30908	Transcription	K	Transcriptional regulator	DOWN
RC1_0239	-0.345764	-0.518987	-0.659608	-0.887104	-1.04294	-0.829621	-1.24545	-1.21649	-1.0635	-1.58694	-1.55135	Carbohydrate transport and metabolism	G	RuBisCO catalyzes two reactions the carboxylation of D- ribulose 1,5-bisphosphate, the primary event in carbon dioxide fixation, as well as the oxidative fragmentation of the pentose substrate	DOWN
RC1_0240	-0.387606	-0.526522	-0.820081	-0.873655	-1.10355	-1.46398	-1.37569	-1.69612	-2.06008	-1.80167	-1.97627	Energy production and conversion	C	RuBisCO catalyzes two reactions the carboxylation of D- ribulose 1,5-bisphosphate, the primary event in carbon dioxide fixation, as well as the oxidative fragmentation of the pentose substrate. Both reactions occur simultaneously and in competition at the same active site	DOWN
RC1_0242	-0.26735	-0.582448	-0.603811	-0.681532	-0.365719	-0.767199	-0.586169	-0.788727	-1.49338	-1.02153	-2.03011	Inorganic ion transport and metabolism	P	von Willebrand factor type A	DOWN
RC1_0244	-1.58802	-0.948302	-1.25243	-1.29225	-0.466103	-0.897926	-0.113987	-0.319595	0.0976217	0.197145	0.1819	No orthologs found			UP
RC1_0245	-1.82489	-1.06179	-1.83915	-1.72272	-1.13421	-2.86548	-1.20527	-0.780133	-2.04707	-0.0772947	-1.08884	No orthologs found			DOWN
RC1_0249	0.0621611	0.693248	0.719843	1.17	1.21316	0.76494	1.6147	1.37651	1.10223	1.87123	1.61579	General function prediction only	R	(ABC) transporter	UP
RC1_0250	0.603561	0.814921	1.37371	1.54572	1.56186	1.91028	2.02022	2.08294	2.47338	2.31868	2.92639	Carbohydrate transport and metabolism	G	ABC transporter (permease)	UP
RC1_0251	0.21016	1.04129	0.657978	1.07925	1.32716	0.390774	1.05936	1.10967	0.580199	1.56184	1.54857	Carbohydrate transport and metabolism	G	ABC transporter (permease)	UP
RC1_0255	0.595295	-0.502091	0.0974619	-0.622152	-0.963662	0.0429245	-1.08863	-0.583971	-0.249206	-1.65855	-0.769347	Function unknown	S	SNARE associated Golgi	UP
RC1_0256	-1.47437	-0.734842	-1.36565	-1.53074	-0.960858	-2.44253	-1.51151	-1.18426	-1.90847	-0.128095	-0.561672	Signal transduction mechanisms	T	Universal stress protein	DOWN
RC1_0263	-0.603272	-0.0515923	-0.602834	-0.0430642	-0.13028	-1.70232	-0.495458	-0.77614	-2.10793	-0.536653	-1.54832	No orthologs found			DOWN
RC1_0264	-1.40648	-0.860961	-0.973589	-1.02488	-0.896761	-1.67173	-1.1447	-1.38398	-1.6754	-0.788969	-0.743021	Amino acid transport and metabolism	E	carboxy-peptidase	DOWN
RC1_0265	0.148076	-0.345427	0.026966	-0.293129	-0.39157	0.36867	-0.152753	0.328733	1.01123	1.20993	2.18255	Energy production and conversion	C	glycerol-3-phosphate dehydrogenase	UP
RC1_0267	-1.22465	-0.771735	-1.09956	-1.06093	-0.674956	-2.2815	-0.821111	-0.584294	-1.53755	-0.118475	-0.509357	Energy production and conversion	C	Key enzyme in the regulation of glycerol uptake and metabolism (By similarity)	DOWN
RC1_0268	-1.76645	-1.71017	-2.04398	-2.02589	-1.94031	-2.23259	-2.33943	-1.92787	-1.53009	-0.360705	-0.0398652	Amino acid transport and metabolism	E	glycine cleavage system transcriptional repressor	DOWN
RC1_0271	-0.852058	-1.01618	-0.871244	-1.00956	-0.99176	-1.62926	-1.21772	-1.2702	-1.65105	-1.52981	-2.08252	Transcription	K	Transcriptional regulator, TetR family	DOWN
RC1_0272	-1.33929	-1.11081	-1.72766	-2.02674	-1.83386	-3.01447	-2.5265	-2.95218	-2.82876	-2.29613	-2.69927	Inorganic ion transport and metabolism	P	Efflux transporter rnd family, mfp subunit	DOWN
RC1_0275	0.0682801	-0.287705	-0.063897	-0.170012	-0.236357	0.492427	0.115916	0.673058	1.36164	1.18893	2.1304	Amino acid transport and metabolism	E	aminopeptidase	UP
RC1_0276	0.421049	-0.24896	-0.248812	-0.784302	-0.902574	-0.659245	-1.12826	-0.896521	-0.903201	-1.67308	-1.3359	General function prediction only	R	Alpha beta hydrolase	UP
RC1_0277	0.117549	-1.06043	-0.83794	-1.01271	-1.23183	-0.636321	-1.34185	-1.54847	-1.41646	-2.31563	-2.56075	No orthologs found			UP
RC1_0278	-0.198884	-0.749217	-1.20776	-1.42194	-1.55614	-1.62143	-1.56466	-1.7215	-1.78878	-2.17039	-2.32581	Inorganic ion transport and metabolism	P	tonB-dependent Receptor	DOWN
RC1_0280	-0.0601737	0.157006	-0.0718085	-0.0110551	-0.119466	-0.527324	-0.47338	-0.745941	-1.14152	-1.17125	-1.52078	Inorganic ion transport and metabolism	P	Efflux transporter rnd family, mfp subunit	UP
RC1_0283	-0.488134	-0.769518	-0.543584	-0.592984	-0.447652	0.646858	0.3491	1.39456	2.15311	1.79151	2.39318	Energy production and conversion	C	radical SAM domain protein	UP
RC1_0284	1.52119	1.01177	1.62922	1.24465	0.809306	1.69969	0.537623	1.03214	1.41447	0.041337	0.970481	Transcription	K	Transcriptional regulator	UP
RC1_0288	-0.791453	-0.811356	-1.37787	-1.56232	-1.83176	-2.11792	-1.95925	-2.16385	-1.71418	-1.31704	-1.01127	No orthologs found			DOWN
RC1_0294	-0.865062	-0.212395	-0.798677	-0.912942	-0.544257	-1.40286	-1.28004	-1.37411	-1.79153	-1.56222	-1.93574	Lipid transport and metabolism	I	Phytase	DOWN
RC1_0299	-0.486273	-0.310906	-0.0344275	-0.282222	-0.68454	-1.54322	-0.665431	-0.959524	-1.79784	-1.07676	-1.78768	Intracellular trafficking, secretion, and vesicular transport	U	virulence factor family protein	DOWN
RC1_0307	-1.05692	-0.565106	-0.946155	-0.882639	-0.739923	-1.65112	-1.31864	-1.00494	-1.74731	0.0149247	0.178413	Function unknown	S	NA	UP
RC1_0309	-0.357154	-0.0949535	-0.443737	-0.656527	-0.776199	-1.26401	-1.56134	-2.15448	-2.49644	-2.17561	-2.78297	Transcription	K	Transcriptional regulator, TetR family	DOWN
RC1_0318	0.652901	0.508915	1.46836	1.70991	1.6404	2.62934	2.05581	2.47503	3.146	2.49626	3.45593	No results found			UP
RC1_0327	1.30589	0.90689	1.29245	1.10006	0.809185	1.67069	0.791605	1.0241	1.19133	0.154463	0.681518	Signal transduction mechanisms	T	Methyl-accepting chemotaxis	UP
RC1_0328	0.93057	0.73993	1.41785	1.65674	1.51646	2.03788	1.9155	1.98016	1.67978	1.61353	1.19787	No orthologs found			UP
RC1_0335	-0.322268	-0.595263	-0.650153	-0.624973	-0.192331	-0.604677	-0.0935713	-0.273042	-1.02835	-0.806516	-1.60663	Signal transduction mechanisms	T	Histidine kinase	DOWN
RC1_0336	-0.488197	-1.00005	-0.82747	-1.08634	-1.20142	-0.497598	-0.762986	-0.798282	-1.72256	-1.61596	-0.838823	No orthologs found			DOWN
RC1_0342	-0.147906	-0.217872	-0.199925	-0.242381	-0.541408	-0.950987	-1.08927	-1.53848	-1.57248	-1.63651	-2.07958	Signal transduction mechanisms	T	protein-glutamate methylesterase activity	DOWN
RC1_0343	-0.953273	-0.952558	-1.42594	-1.43375	-1.4615	-1.94579	-1.58231	-1.79478	-2.31129	-1.44189	-2.01342	Cell motility, Signal transduction mechanisms	NT	chew protein	DOWN
RC1_0344	-0.537298	-0.355854	-0.511097	-0.693686	-0.688002	-1.18738	-0.727299	-1.03227	-1.42318	-1.07335	-1.67959	Signal transduction mechanisms	T	Methyl-accepting chemotaxis	DOWN
RC1_0346	-0.733	0.0814521	-0.213502	-0.214429	0.176353	-0.638875	-0.0734413	-0.34336	-1.90659	-0.0591996	-0.644973	No results found			UP
RC1_0348	-1.16939	-0.439753	-0.809921	-0.493342	-0.315481	-2.38053	-0.479688	-0.746131	-1.78442	-0.47816	-1.05317	Signal transduction mechanisms	T	stage II sporulation protein	DOWN
RC1_0353	0.235842	0.150156	0.343342	0.0538136	0.256101	1.48821	0.847896	1.75488	2.25485	1.50413	2.25154	Signal transduction mechanisms	T	response regulator	UP
RC1_0357	0.210016	0.0544081	0.692625	0.788615	0.685191	1.86464	1.40347	1.89287	2.60725	1.67381	2.49317	Defense mechanisms	V	ABC transporter	UP
RC1_0358	0.376081	0.0381008	0.797754	0.674074	0.505393	2.01812	1.01515	1.77029	2.61576	1.46131	2.46502	Intracellular trafficking, secretion, and vesicular transport	U	Type I secretion membrane fusion protein (HlyD	UP
RC1_0359	0.409187	-0.111442	0.420374	0.248756	0.178594	1.45761	0.678413	1.48924	2.34387	1.17479	2.04669	Function unknown	S	NA	UP
RC1_0360	0.0550338	-0.394132	0.189646	-0.105954	-0.0819058	1.33277	0.718554	1.77144	2.73403	1.23445	2.13493	Function unknown	S	SapC family	UP
RC1_0365	0.721906	0.878956	1.26831	1.39058	1.35925	2.11352	1.83515	2.00973	2.23069	1.66728	1.8674	Energy production and conversion	C	it plays a direct role in the translocation of protons across the membrane (By similarity)	UP
RC1_0366	1.23767	1.43631	1.88678	2.06648	1.94316	2.83936	2.62259	2.60965	2.88069	2.2986	2.70115	Energy production and conversion	C	F(1)F(0) ATP synthase produces ATP from ADP in the presence of a proton or sodium gradient. F-type ATPases consist of two structural domains, F(1) containing the extramembraneous catalytic core and F(0) containing the membrane proton channel, linked together by a central stalk and a peripheral stalk. During catalysis, ATP synthesis in the catalytic domain of F(1) is coupled via a rotary mechanism…	UP
RC1_0367	1.04528	1.64841	1.75056	1.95656	2.23766	2.48561	2.46968	2.57695	2.671	2.46479	2.25765	Energy production and conversion	C	F(1)F(0) ATP synthase produces ATP from ADP in the presence of a proton or sodium gradient. F-type ATPases consist of two structural domains, F(1) containing the extramembraneous catalytic core and F(0) containing the membrane proton channel, linked together by a central stalk and a peripheral stalk. During catalysis, ATP synthesis in the catalytic domain of F(1) is coupled via a rotary mechanism…	UP
RC1_0368	1.0409	1.69093	1.80453	1.86985	2.0546	2.27595	2.42581	2.41855	2.39258	2.17936	2.12484	Energy production and conversion	C	Produces ATP from ADP in the presence of a proton gradient across the membrane. The alpha chain is a regulatory subunit (By similarity)	UP
RC1_0369	1.20303	1.66633	2.07919	2.03217	2.15881	2.35162	2.15184	2.35543	2.21031	1.75987	1.6107	Energy production and conversion	C	Produces ATP from ADP in the presence of a proton gradient across the membrane. The gamma chain is believed to be important in regulating ATPase activity and the flow of protons through the CF(0) complex (By similarity)	UP
RC1_0371	1.07509	0.757871	1.16013	0.806883	0.459952	1.84461	0.916835	1.62322	2.41402	-0.144985	0.936141	No results found			UP
RC1_0372	0.157776	0.176348	-0.00836536	0.276808	0.123635	0.242718	1.34373	1.50588	1.36771	1.61023	1.47453	No results found			UP
RC1_0373	-0.628365	-1.45455	-0.937523	-1.3125	-1.7215	-1.01618	-1.56202	-1.04107	0.0814635	-0.934844	0.215589	No results found			UP
RC1_0374	-0.097323	-0.128393	0.362223	0.617327	1.4633	1.36184	2.09095	3.25608	3.68596	0.856222	1.87658	No results found			UP
RC1_0375	0.631803	0.735823	0.981854	1.02587	0.971134	1.2362	1.59502	1.67992	1.4609	1.35705	1.34258	Function unknown	S	conserved protein UCP032025	UP
RC1_0376	1.33726	0.760334	1.22065	1.26048	1.29899	2.55495	2.55007	3.23567	3.95542	2.95805	3.69322	Function unknown	S	NA	UP
RC1_0379	0.101209	0.156424	0.431499	0.424371	0.11824	-0.368553	-0.365167	-0.907297	-1.52836	-1.28893	-2.31763	Function unknown	S	Membrane	UP
RC1_0384	-0.172258	-0.389273	-0.0745202	-0.210048	-0.191411	0.613708	0.0583444	0.821724	1.54491	0.827015	1.44	No orthologs found			UP
RC1_0385	-0.703928	0.22159	-0.336972	-0.45782	0.0398975	-1.81366	-0.667625	-1.12151	-2.43169	-0.459439	-2.09501	Lipid transport and metabolism	I	Enoyl-CoA hydratase	UP
RC1_0388	-0.082175	0.156644	-0.0289217	-0.376653	-0.521697	-1.10471	-0.562859	-1.52854	-1.9922	-1.12274	-2.58414	No orthologs found			UP
RC1_0392	-0.115333	0.158103	0.349846	0.608965	0.611432	0.514069	0.779778	0.780645	1.01466	1.79848	2.13864	Amino acid transport and metabolism	E	peptidase s9 prolyl oligopeptidase active site domain protein	UP
RC1_0394	-1.48102	-1.30604	-1.6013	-1.37775	-1.23174	-1.85377	-1.03378	-0.78245	-0.705177	0.357538	0.339576	Secondary metabolites biosynthesis, transport, and catabolism	Q	dsbA oxidoreductase	UP
RC1_0396	0.0272553	-0.604041	-0.287936	-0.645028	-1.05764	-0.770703	-1.56601	-1.24216	-1.22757	-2.27818	-1.87464	Carbohydrate transport and metabolism	G	chitinase	UP
RC1_0398	-0.972597	-1.08092	-1.18428	-1.39957	-1.14429	-1.53527	-1.10188	-1.35424	-1.59061	-1.0788	-1.73146	Transcription	K	Transcriptional regulator	DOWN
RC1_0402	0.836504	0.0190475	0.55305	0.107441	-0.155793	0.998331	0.456625	1.30107	2.96107	2.72177	3.91137	Inorganic ion transport and metabolism	P	receptor	UP
RC1_0408	-0.494058	-0.191188	-0.648908	-0.495479	-0.370108	-1.52183	-0.604197	-1.07455	-2.0107	-1.08881	-2.44193	No orthologs found			DOWN
RC1_0409	-1.17306	-2.26438	-2.16985	-2.77569	-3.11974	-2.88445	-3.58178	-3.5843	-3.57874	-4.02601	-3.48306	Function unknown	S	P-aminobenzoate N-oxygenase AurF	DOWN
RC1_0410	-1.61354	-0.974459	-1.88179	-2.13436	-1.93233	-2.6073	-2.38564	-2.47634	-2.5311	-2.20501	-2.27524	No orthologs found			DOWN
RC1_0413	-1.102	-1.01574	-1.18632	-1.57831	-0.812092	-2.48127	-1.22786	-1.78559	-3.60725	-1.62401	-2.70795	Function unknown	S	Fe-S-cluster oxidoreductase	DOWN
RC1_0415	-0.108491	-0.894333	-0.677313	-0.948817	-0.793426	-0.0118405	-0.687557	-0.46074	-0.593745	-1.45327	-1.55658	Energy production and conversion	C	(Ubiquinol oxidase) subunit I	DOWN
RC1_0417	1.07548	0.14086	1.04166	1.02749	0.783904	2.26519	1.60085	2.39197	4.04629	3.57385	4.94007	Lipid transport and metabolism	I	sterol-binding domain protein	UP
RC1_0418	0.0163141	0.274761	0.60733	0.789519	0.970063	1.72266	1.52161	1.9633	2.49425	2.14486	2.6318	Lipid transport and metabolism	I	carboxylase	UP
RC1_0421	0.475681	1.4537	0.436915	0.558227	0.608608	-1.20698	-0.110388	-1.27427	-2.02149	-0.917593	-2.73297	No orthologs found			UP
RC1_0428	0.796313	1.15392	1.65781	1.84933	1.77517	1.73236	1.66667	1.53812	1.38486	1.05578	1.00976	Replication, recombination and repair	L	Recombination factor protein RarA	UP
RC1_0434	-0.365744	0.411692	-0.0985993	-0.252837	-0.0381861	-0.551018	0.0407616	-0.290116	-2.25114	-0.141498	-2.21085	Inorganic ion transport and metabolism	P	One of the components of the high-affinity ATP-driven potassium transport (or KDP) system, which catalyzes the hydrolysis of ATP coupled with the exchange of hydrogen and potassium ions. The C subunit may be involved in assembly of the KDP complex (By similarity)	UP
RC1_0436	-0.223513	-0.40636	-0.448326	-0.502372	-0.581574	-0.705978	-0.77401	-0.910773	-1.13635	-1.14317	-1.55185	Inorganic ion transport and metabolism	P	One of the components of the high-affinity ATP-driven potassium transport (or KDP) system, which catalyzes the hydrolysis of ATP coupled with the exchange of hydrogen and potassium ions (By similarity)	DOWN
RC1_0439	0.811982	0.0480019	0.558641	-0.0296728	-0.375748	0.734269	-0.436468	-0.195938	0.00268796	-1.74188	-0.898703	Post-translational modification, protein turnover, and chaperones	O	alkyl hydroperoxide reductase	UP
RC1_0441	0.101981	-0.167318	-0.116876	-0.756585	-1.27515	-0.996271	-1.79175	-2.06226	-1.92581	-2.25402	-2.18799	No orthologs found			UP
RC1_0447	1.18619	1.15353	2.18121	2.34355	2.10999	2.73583	2.23206	2.29225	2.59496	2.29318	2.97048	Translation, ribosomal structure and biogenesis	J	50S ribosomal protein l27	UP
RC1_0448	0.819705	0.63236	1.22102	1.1891	0.986937	1.63774	1.0576	1.29465	1.41391	0.703855	1.11753	Translation, ribosomal structure and biogenesis	J	This protein binds to 23S rRNA in the presence of protein L20 (By similarity)	UP
RC1_0451	-0.583878	-0.336577	-0.605624	-0.922655	-0.112143	-1.21412	-0.713642	-0.992575	-1.48428	-0.755044	-2.38528	No orthologs found			DOWN
RC1_0452	-0.029055	0.0392321	-0.331548	-0.82283	0.176128	-1.62962	0.0463661	-0.477017	-0.544545	-0.8	-1.40504	No orthologs found			UP
RC1_0458	0.0994159	-0.111443	0.419368	0.409279	0.550207	1.44429	0.839006	1.35059	1.71555	0.398775	1.1274	Energy production and conversion	C	Electron transfer subunit of the periplasmic nitrate reductase complex NapAB (By similarity)	UP
RC1_0463	0.506497	0.372944	0.639714	0.551631	0.434083	1.2905	1.19728	1.69699	2.49443	1.92866	2.46596	Cell wall/membrane/envelope biogenesis	M	tonB-dependent receptor plug	UP
RC1_0466	-0.584879	0.356601	0.431464	1.19074	1.42805	0.825345	1.64558	1.40588	0.759445	1.09581	0.481222	Function unknown	S	UPF0225 protein	UP
RC1_0467	-0.625753	-0.0613824	0.844901	1.74164	2.41081	2.66234	2.94458	2.84189	2.54047	2.47103	2.03648	Inorganic ion transport and metabolism	P	Component of the sulfite reductase complex that catalyzes the 6-electron reduction of sulfite to sulfide. This is one of several activities required for the biosynthesis of L- cysteine from sulfate. The flavoprotein component catalyzes the electron flow from NADPH - FAD - FMN to the hemoprotein component (By similarity)	UP
RC1_0468	-0.378691	-0.769716	0.0145736	0.962425	1.30987	2.47809	2.49461	2.38951	2.50355	1.71641	2.00538	No orthologs found			UP
RC1_0470	0.698383	0.799507	1.92104	2.7848	3.34963	4.64726	4.438	4.95984	4.84987	3.94491	3.99567	Energy production and conversion	C	diheme cytochrome c	UP
RC1_0471	-0.347476	0.290594	0.651672	1.66238	2.39053	2.36106	3.34247	3.36708	3.02123	3.45661	2.58701	Function unknown	S	Cytochrome	UP
RC1_0472	0.722565	1.10097	2.25333	3.2705	3.79803	4.31978	4.86414	4.89204	4.63681	4.40937	4.13562	Energy production and conversion	C	Cytochrome	UP
RC1_0473	0.420358	0.701905	1.55823	2.49344	2.89153	3.1652	3.50543	3.52808	3.1777	3.35261	2.68961	No orthologs found			UP
RC1_0475	0.0569827	-0.0358532	0.799947	1.1885	1.27656	1.88363	1.63789	1.63558	1.58988	0.984979	1.02286	Signal transduction mechanisms	T	Two component transcriptional regulator, winged helix family	UP
RC1_0476	-0.460443	0.381087	0.663102	1.25832	1.81152	1.03301	1.73717	1.38814	0.863302	1.32327	0.270251	Signal transduction mechanisms	T	Histidine kinase	UP
RC1_0478	-0.637225	-0.209171	-0.810197	-0.910096	-0.841972	-1.34019	-1.04301	-1.45916	-1.9297	-1.25248	-1.82788	Amino acid transport and metabolism	E	cysteine desulfurase	DOWN
RC1_0479	-0.385668	-0.11538	-0.693061	-0.69242	-0.419139	-1.55175	-0.940031	-0.86484	-1.80427	-0.825748	-2.15374	Energy production and conversion	C	sUF system Fes assembly protein, NifU family	DOWN
RC1_0485	0.883144	0.34055	0.889166	0.741132	0.78431	2.16322	1.455	2.33171	3.13329	1.81235	2.76869	Function unknown	S	appr-1-p processing domain protein	UP
RC1_0486	2.32479	1.90328	1.68734	1.76097	1.57959	1.10459	1.30873	0.841715	0.47471	0.831326	0.504547	No orthologs found			UP
RC1_0487	2.28224	1.46683	1.65198	1.55817	1.45584	2.25667	1.22175	1.77368	1.92986	1.09966	1.55242	Function unknown	S	Iron--sulfur cluster	UP
RC1_0488	1.88855	1.76867	1.66341	1.62215	1.82602	1.89236	1.66775	1.88979	2.033	1.71195	1.75222	Function unknown	S	fes assembly suf system protein	UP
RC1_0489	1.49597	1.64865	1.23623	1.39789	1.56717	0.605802	1.19541	0.732908	0.152442	0.909471	0.188629	Energy production and conversion	C	sUF system Fes assembly protein, NifU family	UP
RC1_0493	1.08291	0.128232	0.32754	-0.0862364	-0.429117	0.460267	-0.701551	-0.461935	-0.435248	-1.70102	-1.09242	Post-translational modification, protein turnover, and chaperones	O	Fe-S assembly protein	UP
RC1_0497	0.0654723	-0.727722	-0.86092	-1.29115	-1.30718	-0.889797	-1.08057	-1.14177	-1.1666	-2.16108	-1.99216	Function unknown	S	Protein of unknown function (DUF1469	UP
RC1_0499	-0.326661	-1.09629	-0.74756	-1.12938	-1.45536	-0.781801	-1.60543	-1.23792	-1.25248	-2.64641	-2.00904	Transcription	K		DOWN
RC1_0503	-1.82798	-0.772382	-1.48259	-1.2717	-0.888106	-3.16237	-1.5676	-1.37331	-2.6139	-0.683761	-1.45176	Signal transduction mechanisms	T		DOWN
RC1_0506	0.328796	-0.494229	0.747092	0.177832	-0.031401	1.43422	0.34869	1.35173	1.93424	0.296002	1.19591	No orthologs found			UP
RC1_0510	-0.590497	0.0131177	-0.697313	-0.638396	-0.640246	-1.76289	-1.29161	-2.04995	-2.67854	-1.84006	-3.08613	Replication, recombination and repair	L	a g-specific adenine glycosylase	UP
RC1_0512	-0.856878	0.00303255	-0.573977	-1.1553	-0.468345	-2.767	-1.84242	-1.95005	-4.00902	-2.0019	-4.18864	No orthologs found			UP
RC1_0513	0.823413	0.309469	0.577965	0.252507	-0.105088	0.174092	-0.879853	-1.00702	-1.41392	-2.06146	-2.20493	No orthologs found			UP
RC1_0514	0.440739	-0.00463409	0.28721	0.13323	-0.172024	0.158231	-0.549457	-0.675154	-0.976049	-1.63318	-1.7664	No orthologs found			UP
RC1_0518	-0.0927735	0.0554865	-0.657643	-0.490975	-0.883924	-1.86657	-1.17997	-1.80611	-2.31987	-1.63425	-2.13829	No orthologs found			UP
RC1_0522	-0.0438452	-0.895281	-0.359307	-1.07993	-1.26018	-0.221067	-1.09069	-0.686306	-0.146936	-1.66134	-0.915659	No orthologs found			DOWN
RC1_0526	-0.464292	-1.00277	-1.21545	-1.27165	-1.1214	-1.41781	-0.876489	-1.34305	-1.84691	-1.83043	-3.13898	Cell wall/membrane/envelope biogenesis	M	Nad-dependent epimerase dehydratase	DOWN
RC1_0527	0.4719	-0.270155	-0.144733	-0.151878	0.0809498	-0.127617	0.188168	-0.143414	-0.556722	-0.754077	-1.69464	Cell wall/membrane/envelope biogenesis	M	Nad-dependent epimerase dehydratase	UP
RC1_0529	0.527875	0.117043	0.201001	-0.0472234	0.167335	-0.322573	0.282844	-0.0468357	-0.6372	-0.303584	-1.63299	Cell wall/membrane/envelope biogenesis	M	Glycosyl transferase (Group 1	UP
RC1_0543	0.44711	0.274053	0.736948	0.529682	0.579967	1.94614	1.17876	2.04407	2.83216	1.53341	2.28444	Function unknown	S	synthesis repressor PhaR	UP
RC1_0544	-0.936745	-1.24616	-1.89097	-2.0985	-1.91378	-2.97181	-1.56392	-2.26598	-3.36772	-2.00349	-2.61017	No orthologs found			DOWN
RC1_0548	-0.36751	-0.20658	0.115402	0.0418462	0.188366	0.260206	0.530219	0.818752	1.26385	1.22944	1.67013	General function prediction only	R	alcohol dehydrogenase	UP
RC1_0550	-0.33964	-0.436684	-0.201866	0.0963514	0.0249314	0.0185033	0.372838	0.414808	0.718391	1.51798	1.86059	General function prediction only	R	short-chain dehydrogenase reductase	UP
RC1_0552	0.423434	-0.070243	0.365996	0.064762	-0.142717	0.95797	0.286406	0.888559	1.68123	0.844618	1.62918	Replication, recombination and repair	L	NUDIX domain	UP
RC1_0553	-1.4705	-0.60271	-0.985503	-1.11164	-0.680964	-2.08866	-1.21097	-0.895277	-1.59752	-0.71295	-1.226	Inorganic ion transport and metabolism	P	heme oxygenase	DOWN
RC1_0556	-0.228482	-0.83118	-0.397758	-1.00945	-1.04288	-0.198682	-1.2426	-0.699195	-0.550999	-1.64158	-0.975824	Cell cycle control, cell division, chromosome partitioning	D	peptidase	DOWN
RC1_0557	-0.530757	-0.306069	-0.343843	-0.4247	-0.340688	-1.09979	-1.06407	-1.77575	-2.37187	-1.4141	-1.7319	Amino acid transport and metabolism	E	Acetylornithine aminotransferase	DOWN
RC1_0560	0.358866	-0.670062	-1.06449	-1.56478	-1.88874	-2.14469	-2.15405	-2.59855	-2.58421	-2.73435	-2.71337	Transcription	K	Transcriptional regulator, arsr family	UP
RC1_0561	0.414734	-0.337054	0.296052	-0.257498	-0.519965	0.289041	-0.789983	-0.664972	-0.0787713	-1.57185	-0.642	Post-translational modification, protein turnover, and chaperones	O	sulfurtransferase activity	UP
RC1_0566	-0.617846	-0.589222	-0.869773	-0.982539	-1.18029	-1.98223	-1.35375	-1.6842	-2.52467	-1.74131	-2.15022	No orthologs found			DOWN
RC1_0571	-0.686563	0.0405201	-0.580038	-0.68486	-0.48108	-2.12964	-1.14403	-1.5146	-2.43425	-1.06401	-2.43719	Amino acid transport and metabolism	E	synthase (Component I)	UP
RC1_0575	-1.0688	-1.07728	-1.32499	-0.917534	-0.970287	-1.707	-0.730237	-0.424193	-0.736997	0.39792	-0.0955611	Replication, recombination and repair	L	DNA polymerase iii	UP
RC1_0580	-0.622534	-0.87466	-0.789729	-0.950218	-1.10149	-0.665721	-0.773501	-0.399599	0.173307	0.823101	1.96663	Inorganic ion transport and metabolism	P	TonB-dependent receptor	UP
RC1_0582	0.219541	-0.292682	0.430697	0.433077	0.367025	1.43775	0.760126	1.31765	1.71234	0.518149	1.06415	Post-translational modification, protein turnover, and chaperones	O	DNAj domain protein	UP
RC1_0586	-0.194678	-0.737979	-0.512522	-1.01095	-1.27958	-0.635251	-1.43673	-1.08149	-1.11957	-2.18985	-1.60933	General function prediction only	R	domain protein	DOWN
RC1_0587	-0.706992	-0.370981	-0.534252	-0.665488	-0.234538	-1.78363	-0.81927	-1.01202	-2.65324	-0.80389	-3.35714	No orthologs found			DOWN
RC1_0590	-0.335829	-0.560357	-0.662243	-0.331969	-0.876777	-0.86589	-1.09601	-1.54344	-1.21518	-1.18287	-0.902852	Transcription	K	Ferric uptake regulator, Fur family	DOWN
RC1_0598	1.53035	1.02206	1.95736	1.8062	1.43836	2.52623	1.0489	1.26867	1.63593	0.270977	1.04671	Amino acid transport and metabolism	E	glyoxalase bleomycin resistance protein dioxygenase	UP
RC1_0599	-0.555709	-0.277445	-0.826744	-1.45613	-1.43506	-1.9597	-2.13942	-2.29967	-2.80136	-2.16372	-2.57686	Function unknown	S	Protein of unknown function (DUF2807)	DOWN
RC1_0600	-0.675025	-0.180551	-1.05813	-1.33771	-1.50888	-2.43854	-2.078	-2.42649	-2.49458	-1.97986	-2.50498	Function unknown	S	Protein of unknown function (DUF2807)	DOWN
RC1_0603	0.0341233	0.854005	0.987254	1.20075	1.46727	0.56043	1.54287	1.04837	0.70761	1.43187	1.05325	Replication, recombination and repair	L	May be involved in recombinational repair of damaged DNA (By similarity)	UP
RC1_0606	0.530601	1.20261	1.19337	1.4944	1.81861	1.87066	2.12824	2.3374	2.36606	2.41447	2.25726	No results found			UP
RC1_0608	0.499977	0.785107	0.673459	1.51094	2.04466	1.80675	1.88708	1.66619	1.39809	2.16395	1.73181	Cell wall/membrane/envelope biogenesis	M	Essential cell division protein. May link together the upstream cell division proteins, which are predominantly cytoplasmic, with the downstream cell division proteins, which are predominantly periplasmic. May control correct divisome assembly (By similarity)	UP
RC1_0609	0.234289	0.677345	0.746309	1.0201	1.281	1.29695	1.66713	1.66522	1.56742	1.6825	1.51487	Cell wall/membrane/envelope biogenesis	M	cell wall formation (By similarity)	UP
RC1_0610	1.50552	1.19653	1.75293	1.86269	1.93667	3.55872	2.70757	3.50665	4.27269	2.91577	3.83291	Cell wall/membrane/envelope biogenesis	M	cell wall formation (By similarity)	UP
RC1_0611	0.953823	2.56687	1.66179	2.06791	2.8024	1.75982	2.91381	2.6817	1.7051	3.50427	2.02793	No orthologs found			UP
RC1_0613	-0.248887	1.68137	1.01916	1.08256	1.90312	0.683544	1.82642	1.55594	0.55602	2.20532	0.784793	Cell wall/membrane/envelope biogenesis	M	Cell wall formation. Catalyzes the transfer of a GlcNAc subunit on undecaprenyl-pyrophosphoryl-MurNAc-pentapeptide (lipid intermediate I) to form undecaprenyl-pyrophosphoryl-MurNAc- (pentapeptide)GlcNAc (lipid intermediate II) (By similarity)	UP
RC1_0614	1.06602	1.6905	1.38559	1.8831	2.18652	1.90906	2.67348	2.51192	2.4668	2.69237	2.21507	Cell cycle control, cell division, chromosome partitioning	D	Cell Division Protein	UP
RC1_0615	0.906867	1.6182	1.63876	2.14075	2.46173	1.66586	2.56335	2.33783	1.88842	2.73602	1.99911	Cell wall/membrane/envelope biogenesis	M	Cell wall formation. Catalyzes the addition of glutamate to the nucleotide precursor UDP-N-acetylmuramoyl-L-alanine (UMA) (By similarity)	UP
RC1_0616	1.26578	1.2058	1.53604	1.72209	1.68674	2.43096	2.18585	2.43225	2.62221	2.18596	2.45139	Cell wall/membrane/envelope biogenesis	M	phospho-N-acetylmuramoyl-pentapeptide-transferase activity	UP
RC1_0617	0.890773	1.43167	1.28854	1.67288	2.09967	1.85468	2.51814	2.575	2.31428	2.59713	2.16244	Cell wall/membrane/envelope biogenesis	M	UDP-N-acetylmuramoylalanyl-D-glutamyl-2,6-diaminopimelate-D-alanyl-D-alanine ligase activity	UP
RC1_0620	0.36877	-0.344567	0.23936	0.418899	0.294637	1.16073	1.1379	1.39375	2.23157	1.76037	2.39038	Function unknown	S	NA	UP
RC1_0622	-0.211788	-0.652354	-0.306659	0.191661	0.230394	0.715858	1.20936	1.54287	1.68071	1.64052	1.5312	Function unknown	S	Cell division protein mraZ	UP
RC1_0623	-0.697316	0.149686	-0.168575	-0.327036	0.252182	-1.53788	-0.198755	-0.592668	-1.61665	0.0305421	-0.948475	Cell wall/membrane/envelope biogenesis	M	n-acetylmuramoyl-l-alanine amidase	UP
RC1_0627	1.15993	1.13249	1.40562	1.2004	1.17879	1.75276	0.737279	0.604335	0.686435	-0.53143	-0.275099	General function prediction only	R	Gcn5-related n-acetyltransferase	UP
RC1_0632	-0.412453	-1.03863	-0.843005	-1.16591	-1.62461	-1.24677	-1.74988	-1.69908	-1.07616	-1.94074	-1.24564	No orthologs found			DOWN
RC1_0636	-0.0637284	0.965512	0.238624	-0.0396079	0.621122	-0.419424	-0.0972378	-0.854667	-1.93619	-0.391157	-0.877224	No orthologs found			UP
RC1_0644	-1.44232	-0.798786	-1.69838	-2.08884	-1.77598	-2.87206	-2.38949	-2.31423	-2.86885	-1.96095	-2.0187	No orthologs found			DOWN
RC1_0646	-0.434631	1.08133	0.348218	0.188294	1.0064	-1.15735	-0.293614	-0.804012	-2.27322	-0.426121	-1.67122	Translation, ribosomal structure and biogenesis	J	cleavage and polyadenylation	UP
RC1_0653	-0.583434	-0.426714	-0.923256	-0.587593	-0.822353	-1.2817	-1.30855	-1.70752	-1.54823	-0.929316	-1.3657	No orthologs found			DOWN
RC1_0654	-0.399163	0.0909361	-0.888685	-0.512817	-0.578856	-1.35433	-1.15207	-1.84789	-4.21054	-0.978916	-2.37382	Function unknown	S	NA	UP
RC1_0656	0.191025	0.369146	0.802219	0.9055	0.749955	1.51334	1.28656	1.64115	2.36853	1.86458	2.24986	Transcription	K	Transcriptional regulator	UP
RC1_0658	-0.599542	-0.780313	-1.00922	-0.983575	-1.09172	-1.4128	-1.28877	-1.57885	-1.3859	-1.10715	-0.938477	Cell wall/membrane/envelope biogenesis	M	polysaccharide transmembrane transporter activity	DOWN
RC1_0660	-0.151121	-0.79634	-0.449563	-0.846048	-1.32923	-0.808955	-1.4688	-1.48223	-1.43489	-1.87393	-1.66326	Transcription	K	Transcriptional regulator	DOWN
RC1_0661	-0.423888	-0.272345	-0.980672	-1.06918	-1.04223	-2.63752	-1.75403	-2.29932	-3.19869	-1.8775	-2.57724	Cell wall/membrane/envelope biogenesis	M	TonB family	DOWN
RC1_0664	-0.84344	0.145324	-0.150005	-0.719408	-0.182709	-1.89867	-1.56222	-1.40832	-3.04275	-1.0765	-1.73852	Inorganic ion transport and metabolism	P	Periplasmic binding protein	UP
RC1_0665	0.518312	0.363391	-0.0243171	0.253561	-0.240028	-1.17806	-0.939569	-1.30863	-1.91611	-0.987131	-0.825528	Inorganic ion transport and metabolism	P	tonB-dependent Receptor	UP
RC1_0673	0.276241	-1.90652	-1.85258	-2.01014	-2.33819	-2.96921	-1.91609	-2.16403	-2.61551	-2.78887	-3.5161	No orthologs found			UP
RC1_0677	-0.309499	-0.549102	-0.834912	-0.308845	-0.306803	0.192526	-0.580956	-0.704077	-0.485653	-1.55288	-1.65915	Intracellular trafficking, secretion, and vesicular transport	U	Part of the twin-arginine translocation (Tat) system that transports large folded proteins containing a characteristic twin-arginine motif in their signal peptide across membranes. TatA could form the protein-conducting channel of the Tat system (By similarity)	UP
RC1_0679	0.355941	0.523591	0.859923	1.03896	0.849892	1.05387	1.47453	1.1331	1.65189	1.5757	1.8246	No orthologs found			UP
RC1_0680	0.129668	0.289579	0.32103	0.671	0.768742	0.621196	1.08867	1.41549	1.1198	1.67539	1.75545	Function unknown	S	TonB family	UP
RC1_0681	0.068727	0.67351	0.875695	1.42198	1.36542	1.35816	1.7066	1.62532	1.77892	2.46658	2.79077	Intracellular trafficking, secretion, and vesicular transport	U	MotA TolQ exbB proton channel	UP
RC1_0682	0.477727	0.0622308	0.736488	0.470596	0.270138	1.39481	0.728526	1.34051	2.03926	1.12513	2.09047	Intracellular trafficking, secretion, and vesicular transport	U	Biopolymer transport protein exbD tolR	UP
RC1_0683	0.156496	0.593111	1.11349	1.32292	1.42872	2.22364	2.07032	2.4454	2.92861	2.50815	3.17881	Intracellular trafficking, secretion, and vesicular transport	U	Biopolymer transport protein exbD tolR	UP
RC1_0684	0.46623	0.541256	1.05601	1.34804	1.32231	1.84722	1.59263	1.88152	2.45927	2.48389	3.08514	Function unknown	S	NA	UP
RC1_0685	0.0771326	0.115152	0.448186	0.828145	0.858421	1.09398	1.34922	1.50455	1.54648	0.772602	1.01112	No orthologs found			UP
RC1_0688	0.173623	0.105921	0.164383	0.443276	0.533259	0.38084	0.183716	0.611497	1.9088	0.937376	1.29334	Signal transduction mechanisms	T		UP
RC1_0692	0.965999	0.777908	1.27437	1.21378	1.01321	2.08311	1.49709	2.07623	2.38432	1.24173	1.82392	No results found			UP
RC1_0693	1.26671	0.793768	1.54632	1.38621	1.16263	2.67375	1.80142	2.39828	2.90807	1.41892	2.28922	Translation, ribosomal structure and biogenesis	J	This protein promotes the GTP-dependent binding of aminoacyl-tRNA to the A-site of ribosomes during protein biosynthesis (By similarity)	UP
RC1_0696	0.791281	0.584372	1.42899	1.52806	1.28219	2.30556	1.76049	2.06213	2.35403	1.33345	1.93152	Transcription	K	Participates in transcription elongation, termination and antitermination (By similarity)	UP
RC1_0697	0.865141	1.47065	2.13903	2.23247	2.35163	2.97596	2.6391	3.19239	3.69449	3.4502	3.79926	Translation, ribosomal structure and biogenesis	J	This protein binds directly to 23S ribosomal RNA (By similarity)	UP
RC1_0698	1.05503	1.37654	2.30848	2.55644	2.46875	2.89357	2.74699	2.96837	3.31447	3.13688	3.67589	Translation, ribosomal structure and biogenesis	J	Binds directly to 23S rRNA. The L1 stalk is quite mobile in the ribosome, and is involved in E site tRNA release (By similarity)	UP
RC1_0699	1.59591	1.55754	2.67487	2.91624	2.7201	3.69687	3.24079	3.78005	4.39486	4.00089	4.65408	Translation, ribosomal structure and biogenesis	J	50s ribosomal protein L10	UP
RC1_0700	1.05585	1.48656	2.42033	2.69183	2.70655	3.90348	3.04336	4.14318	4.89405	4.05024	4.96105	Translation, ribosomal structure and biogenesis	J	Seems to be the binding site for several of the factors involved in protein synthesis and appears to be essential for accurate translation (By similarity)	UP
RC1_0702	0.904366	0.761334	1.55385	1.75957	1.52015	2.38532	1.75111	2.04524	2.5706	1.91747	2.56344	Transcription	K	DNA-dependent RNA polymerase catalyzes the transcription of DNA into RNA using the four ribonucleoside triphosphates as substrates (By similarity)	UP
RC1_0706	1.036	0.887216	1.72873	1.83203	1.73299	2.55274	1.99492	2.28457	2.63251	2.13447	2.42958	Translation, ribosomal structure and biogenesis	J	Interacts with and stabilizes bases of the 16S rRNA that are involved in tRNA selection in the A site and with the mRNA backbone. Located at the interface of the 30S and 50S subunits, it traverses the body of the 30S subunit contacting proteins on the other side and probably holding the rRNA structure together. The combined cluster of proteins S8, S12 and S17 appears to hold together the shoulder…	UP
RC1_0707	1.36196	1.54153	2.30126	2.61287	2.61595	3.59569	3.34662	3.89396	4.41045	3.71531	4.37189	Translation, ribosomal structure and biogenesis	J	One of the primary rRNA binding proteins, it binds directly to 16S rRNA where it nucleates assembly of the head domain of the 30S subunit. Is located at the subunit interface close to the decoding center, probably blocks exit of the E-site tRNA (By similarity)	UP
RC1_0708	1.3463	1.41837	2.10938	2.33083	2.21856	2.97548	2.54216	2.89331	3.46079	2.94058	3.56982	Translation, ribosomal structure and biogenesis	J	Catalyzes the GTP-dependent ribosomal translocation step during translation elongation. During this step, the ribosome changes from the pre-translocational (PRE) to the post- translocational (POST) state as the newly formed A-site-bound peptidyl-tRNA and P-site-bound deacylated tRNA move to the P and E sites, respectively. Catalyzes the coordinated movement of the two tRNA molecules, the mRNA and…	UP
RC1_0709	1.67016	1.89642	3.04068	3.30647	3.22151	4.7608	3.86273	4.46723	5.53372	4.45034	5.61868	Translation, ribosomal structure and biogenesis	J	This protein promotes the GTP-dependent binding of aminoacyl-tRNA to the A-site of ribosomes during protein biosynthesis (By similarity)	UP
RC1_0710	1.72375	1.71647	2.60121	3.00225	2.78596	3.38431	3.04195	3.18202	3.50662	3.55304	4.05249	Translation, ribosomal structure and biogenesis	J	tRNA binding	UP
RC1_0711	1.00705	0.83673	1.89148	2.2296	1.93496	3.06147	2.34092	2.6292	3.38207	2.79276	3.7048	Translation, ribosomal structure and biogenesis	J	One of the primary rRNA binding proteins, it binds directly near the 3'-end of the 23S rRNA, where it nucleates assembly of the 50S subunit (By similarity)	UP
RC1_0712	1.01593	1.59535	1.9457	2.84045	2.69513	2.45304	2.99458	2.82645	2.69248	3.29442	3.42758	Translation, ribosomal structure and biogenesis	J	One of the primary rRNA binding proteins, this protein initially binds near the 5'-end of the 23S rRNA. It is important during the early stages of 50S assembly. It makes multiple contacts with different domains of the 23S rRNA in the assembled 50S subunit and ribosome (By similarity)	UP
RC1_0713	1.36733	1.43226	2.39411	2.69277	2.52885	3.60562	2.77848	3.26308	3.75392	3.18244	3.95034	Translation, ribosomal structure and biogenesis	J	One of the early assembly proteins it binds 23S rRNA. One of the proteins that surrounds the polypeptide exit tunnel on the outside of the ribosome. Forms the main docking site for trigger factor binding to the ribosome (By similarity)	UP
RC1_0714	1.24813	1.7779	2.36079	2.8386	2.92019	3.09361	2.96752	3.07242	3.20925	3.39749	3.69953	Translation, ribosomal structure and biogenesis	J	One of the primary rRNA binding proteins. Required for association of the 30S and 50S subunits to form the 70S ribosome, for tRNA binding and peptide bond formation. It has been suggested to have peptidyltransferase activity	UP
RC1_0715	1.17263	1.15527	1.90633	2.17004	2.05723	3.15115	2.27541	2.78927	3.32709	2.63283	3.33611	Translation, ribosomal structure and biogenesis	J	Protein S19 forms a complex with S13 that binds strongly to the 16S ribosomal RNA (By similarity)	UP
RC1_0716	0.767208	1.25701	1.68729	2.31556	2.12519	1.94628	2.56111	2.29705	2.20407	2.75766	2.91288	Translation, ribosomal structure and biogenesis	J	The globular domain of the protein is located near the polypeptide exit tunnel on the outside of the subunit, while an extended beta-hairpin is found that lines the wall of the exit tunnel in the center of the 70S ribosome (By similarity)	UP
RC1_0717	0.535358	1.59365	1.57305	2.23347	2.28528	1.4	2.38444	2.24861	1.74066	2.83179	2.44369	Translation, ribosomal structure and biogenesis	J	Binds the lower part of the 30S subunit head. Binds mRNA in the 70S ribosome, positioning it for translation (By similarity)	UP
RC1_0718	1.09284	1.08754	1.80198	2.04688	1.88445	2.55087	2.24062	2.15385	2.61289	2.45979	2.99721	Translation, ribosomal structure and biogenesis	J	Binds 23S rRNA and is also seen to make contacts with the A and possibly P site tRNAs (By similarity)	UP
RC1_0719	0.844782	0.703854	1.28625	1.48561	1.42757	2.24992	1.60023	1.6827	2.11121	1.92707	2.22871	Translation, ribosomal structure and biogenesis	J	50s ribosomal protein l29	UP
RC1_0720	1.52998	1.62965	1.78684	2.05554	1.73838	2.59129	2.11656	2.36807	2.81535	2.2054	2.82192	Translation, ribosomal structure and biogenesis	J	One of the primary rRNA binding proteins, it binds specifically to the 5'-end of 16S ribosomal	UP
RC1_0721	0.880927	1.99148	1.818	2.27857	2.46019	1.92333	2.50094	2.38722	1.88235	2.95514	2.50929	Translation, ribosomal structure and biogenesis	J	Binds to 23S rRNA. Forms part of two intersubunit bridges in the 70S ribosome (By similarity)	UP
RC1_0722	1.94153	2.04673	2.90466	3.26423	3.11316	4.15032	3.60092	3.87906	4.31547	3.73854	4.355	Translation, ribosomal structure and biogenesis	J	One of the proteins that surrounds the polypeptide exit tunnel on the outside of the subunit (By similarity)	UP
RC1_0723	0.913607	0.915197	1.82116	2.31466	2.14442	3.39076	2.93704	3.20551	3.82026	2.88832	3.67767	Translation, ribosomal structure and biogenesis	J	This is 1 of the proteins that binds and probably mediates the attachment of the 5S RNA into the large ribosomal subunit, where it forms part of the central protuberance. In the 70S ribosome it contacts protein S13 of the 30S subunit (bridge B1b), connecting the 2 subunits	UP
RC1_0724	0.718319	1.60122	1.69212	2.23727	2.56056	2.49167	2.83885	2.89945	2.74453	3.24605	3.04523	Translation, ribosomal structure and biogenesis	J	Binds 16S rRNA, required for the assembly of 30S particles and may also be responsible for determining the conformation of the 16S rRNA at the A site (By similarity)	UP
RC1_0725	0.631849	0.573525	1.36584	1.60791	1.48976	2.95366	2.27058	2.75354	3.36684	2.27032	3.12577	Translation, ribosomal structure and biogenesis	J	One of the primary rRNA binding proteins, it binds directly to 16S rRNA central domain where it helps coordinate assembly of the platform of the 30S subunit (By similarity)	UP
RC1_0726	0.854968	0.988049	1.19116	1.54351	1.51113	2.12747	1.66343	2.14889	2.38591	1.9274	2.24256	Translation, ribosomal structure and biogenesis	J	This protein binds to the 23S rRNA, and is important in its secondary structure. It is located near the subunit interface in the base of the L7 L12 stalk, and near the tRNA binding site of the peptidyltransferase center (By similarity)	UP
RC1_0727	0.978171	1.12442	1.19938	1.92667	1.73157	1.20626	1.78198	1.35367	0.773158	1.98427	1.72244	Translation, ribosomal structure and biogenesis	J	This is one of the proteins that binds and probably mediates the attachment of the 5S RNA into the large ribosomal subunit, where it forms part of the central protuberance (By similarity)	UP
RC1_0728	0.908741	1.5381	1.83831	2.34779	2.58529	2.47674	2.4473	2.2649	2.31274	2.58569	2.99668	Translation, ribosomal structure and biogenesis	J	Located at the back of the 30S subunit body where it stabilizes the conformation of the head with respect to the body (By similarity)	UP
RC1_0729	1.30822	1.5683	2.21358	2.67861	2.65497	2.91129	2.75915	2.9903	2.80451	3.07459	3.434	Translation, ribosomal structure and biogenesis	J	ribosomal large subunit biogenesis	UP
RC1_0730	1.41808	1.85563	2.40085	2.91257	2.8143	2.92145	2.82517	2.66637	2.56149	3.11998	3.20898	Translation, ribosomal structure and biogenesis	J	Binds to the 23S rRNA (By similarity)	UP
RC1_0731	0.644187	0.477644	1.03772	0.930755	0.762686	1.80957	1.05026	1.53649	2.08207	0.956736	1.70473	Intracellular trafficking, secretion, and vesicular transport	U	The central subunit of the protein translocation channel SecYEG. Consists of two halves formed by TMs 1-5 and 6-10. These two domains form a lateral gate at the front which open onto the bilayer between TMs 2 and 7, and are clamped together by SecE at the back. The channel is closed by both a pore ring composed of hydrophobic SecY resides and a short helix (helix 2A) on the extracellular side of …	UP
RC1_0732	0.654946	0.816972	1.1252	1.21806	1.10911	1.28831	1.32918	1.33037	1.37102	1.37026	1.52391	Nucleotide transport and metabolism	F	Catalyzes the reversible transfer of the terminal phosphate group between ATP and AMP. Plays an important role in cellular energy homeostasis and in adenine nucleotide metabolism (By similarity)	UP
RC1_0733	0.34784	0.379633	0.910035	1.0748	1.04104	1.60915	1.50001	1.58852	1.81116	1.52682	1.85984	Translation, ribosomal structure and biogenesis	J	Located at the top of the head of the 30S subunit, it contacts several helices of the 16S rRNA. In the 70S ribosome it contacts the 23S rRNA (bridge B1a) and protein L5 of the 50S subunit (bridge B1b), connecting the 2 subunits	UP
RC1_0734	0.501774	0.715364	1.51536	1.86282	1.86206	2.23076	2.26395	2.54086	2.59571	2.47159	2.62012	Translation, ribosomal structure and biogenesis	J	Located on the platform of the 30S subunit, it bridges several disparate RNA helices of the 16S rRNA. Forms part of the Shine-Dalgarno cleft in the 70S ribosome (By similarity)	UP
RC1_0735	1.32376	1.21749	2.1397	2.43628	2.44257	3.39633	2.88205	3.34563	3.91875	3.20066	4.02348	Transcription	K	DNA-dependent RNA polymerase catalyzes the transcription of DNA into RNA using the four ribonucleoside triphosphates as substrates (By similarity)	UP
RC1_0736	1.05069	1.13163	2.21331	2.59336	2.51629	3.40946	2.89098	3.17246	3.60158	3.08158	3.65153	Translation, ribosomal structure and biogenesis	J	50S ribosomal protein l17	UP
RC1_0737	-1.02659	-0.722929	-0.898248	-1.60561	-0.653777	-1.95772	-0.879683	-1.4081	-3.10441	-1.1725	-3.01277	No orthologs found			DOWN
RC1_0739	-0.369739	-0.853461	-0.985335	-0.829507	-0.420594	-0.481495	0.168572	-0.221747	-0.49227	-0.503017	-1.6572	Function unknown	S	NA	UP
RC1_0741	0.989517	0.155083	0.412789	0.134734	1.1375	1.55801	1.00875	2.08992	1.7493	1.21905	1.15812	No orthologs found			UP
RC1_0749	1.50282	2.07084	2.6655	2.33205	2.3065	2.36908	1.76295	1.28318	1.18813	2.17139	1.33113	econdary metabolites biosynthesis, transport, and catabolism	Q	Methyltransferase	UP
RC1_0751	1.49949	2.13809	1.88401	1.9559	1.70761	0.932727	1.15819	0.349083	-0.296946	0.213471	-0.22804	Function unknown	S	diacylglycerol kinase, catalytic region	UP
RC1_0752	0.327265	0.601771	0.348109	0.454133	0.273931	-0.474448	-0.191016	-0.804884	-1.56784	-0.676961	-1.45517	Lipid transport and metabolism	I	cdp-diacylglycerol-glycerol-3-phosphate 3-phosphatidyltransferase	UP
RC1_0754	-1.1642	-0.263605	-1.08549	-1.38829	-0.771437	-2.75312	-1.34807	-1.67802	-2.80354	-1.24838	-2.6585	General function prediction only	R	Hydrolyzes cAMP to 5'-AMP. Plays an important regulatory role in modulating the intracellular concentration of cAMP, thereby influencing cAMP-dependent processes (By similarity)	DOWN
RC1_0756	0.524086	0.952509	1.03783	1.43386	1.46826	1.24871	1.85006	1.83978	1.87536	1.96084	2.09704	General function prediction only	R	Permease yjgp yjgq family	UP
RC1_0757	-0.269712	0.676673	0.531459	0.847022	1.32434	-0.089835	1.30181	0.987437	0.381342	1.91607	1.13589	General function prediction only	R	Permease yjgp yjgq family	UP
RC1_0759	0.224468	0.425978	0.552469	0.461909	0.606794	1.32881	0.959377	1.39938	1.53217	0.717542	1.14536	Function unknown	S	NA	UP
RC1_0761	-0.918115	-1.12448	-1.10225	-1.03584	-1.15583	-1.03142	-1.03716	-1.26188	-1.35743	-1.4518	-1.6087	Function unknown	S	molybdopterin-guanine dinucleotide biosynthesis protein a-like protein	DOWN
RC1_0762	0.464211	0.818552	0.925213	0.987137	1.092	1.40773	1.56354	1.98344	2.20341	2.28329	2.73908	Amino acid transport and metabolism	E	alanine dehydrogenase	UP
RC1_0764	-0.611107	-0.303572	-0.760812	-0.617619	-0.169044	-1.52386	-0.865447	-0.440365	-1.71325	0.0395616	-0.96271	No orthologs found			UP
RC1_0765	-1.71647	-1.07528	-1.97046	-1.80473	-1.32589	-2.57541	-0.24537	-0.0729625	-0.0573979	1.0124	0.0965939	Transcription	K	transcriptional regulator), MarR family	UP
RC1_0767	-1.37114	-1.29809	-1.83104	-1.58353	-1.49673	-2.15393	-1.8168	-1.80469	-2.34095	-1.58175	-2.27192	Function unknown	S	Uncharacterized protein conserved in bacteria (DUF2336)	DOWN
RC1_0769	-0.387526	-0.623973	-0.6801	-0.72074	-0.128126	-1.53802	-0.236049	-0.928051	-1.38596	-0.879555	-2.11438	Carbohydrate transport and metabolism	G	Phosphoglycerate mutase	DOWN
RC1_0770	-0.168582	-0.629194	-0.633057	-0.576923	-0.26671	-0.866818	-0.200942	-0.91853	-1.50313	-1.3382	-2.53606	Function unknown	S	Spore maturation protein	DOWN
RC1_0771	-0.072907	-0.334828	-0.55557	-0.357281	0.0248753	-0.438262	0.129453	-0.441145	-1.06342	-0.743119	-2.1173	Cell wall/membrane/envelope biogenesis	M	nucleotidyl transferase	UP
RC1_0774	-0.858703	-0.610524	-1.15716	-0.996045	-0.975459	-1.71379	-0.742463	-1.40181	-1.91118	-1.44805	-2.17506	Function unknown	S	LmbE-like protein	DOWN
RC1_0775	-0.991517	-1.14652	-1.23775	-1.2026	-0.777126	-1.78827	-0.617519	-1.30775	-1.73234	-0.899011	-1.98436	Cell wall/membrane/envelope biogenesis	M	Glycosyl transferase (Group 1	DOWN
RC1_0776	-0.771968	-0.373935	-1.07013	-1.34416	-0.442789	-2.30625	-0.780446	-0.772384	-1.88344	-0.914477	-1.86552	Cell wall/membrane/envelope biogenesis	M	cellulose biosynthesis (CelD)-like protein	DOWN
RC1_0777	-0.783839	-0.192794	-0.472531	-0.602805	-0.166673	-1.71857	-0.835423	-1.21648	-3.02988	-1.31994	-3.20487	Function unknown	S	NA	DOWN
RC1_0783	-0.168347	-0.798526	-0.287776	-0.314545	-0.678155	-0.570661	-1.16739	-1.30684	-1.60046	-1.79199	-2.02264	No orthologs found			DOWN
RC1_0785	0.805701	1.04208	0.602162	0.459768	0.376884	-0.175435	-0.341788	-0.681274	-1.07619	-1.17256	-1.56065	Function unknown	S	membrane-anchored protein	UP
RC1_0786	-0.565653	0.485553	-0.205191	-0.629582	0.216911	-1.18477	-0.716662	-0.965443	-1.72116	-0.671752	-1.47627	Coenzyme transport and metabolism	H	Molybdenum cofactor synthesis domain protein	UP
RC1_0787	0.273125	1.01766	0.982151	1.36653	1.57022	1.29584	1.52787	1.14936	0.854432	2.01344	1.93486	Replication, recombination and repair	L	Probable DNA polymerase III	UP
RC1_0788	0.0355499	0.584313	0.585137	1.23075	1.36962	0.884614	1.67795	1.32999	1.08423	2.16206	1.92571	Cell cycle control, cell division, chromosome partitioning	D	site-determining protein	UP
RC1_0793	0.300034	-0.0274702	0.623445	0.68055	0.527012	1.29828	1.11192	1.48267	1.99386	1.93419	2.61903	Cell motility	N	Flagellar motor switch protein	UP
RC1_0794	-0.149203	0.130311	0.361413	0.74987	0.516182	0.451042	0.614675	0.766965	0.907119	1.68502	1.74126	Cell motility	N		UP
RC1_0799	-0.274254	-0.372223	0.246002	0.475789	0.532847	1.76818	1.46217	2.2564	3.08587	2.37494	3.26891	Function unknown	S	TonB system biopolymer transport component	UP
RC1_0800	-0.0863332	-0.0652621	0.461327	0.771238	0.847171	1.58828	1.44843	2.05558	2.72605	2.84292	3.55396	Function unknown	S	MotA TolQ ExbB proton channel	UP
RC1_0801	0.536225	0.149848	1.1175	1.26515	1.13888	2.74064	1.81067	2.54903	3.83183	2.83081	4.06368	Intracellular trafficking, secretion, and vesicular transport	U	MotA TolQ exbB proton channel	UP
RC1_0802	0.292044	0.157507	0.814288	1.02785	1.03548	1.98416	1.79635	2.19538	3.0275	3.01301	3.84063	Intracellular trafficking, secretion, and vesicular transport	U	Biopolymer transport protein exbD tolR	UP
RC1_0803	0.315779	0.293027	0.909686	0.958786	1.02329	2.02722	1.42574	2.10563	2.86353	2.64731	3.51021	Cell wall/membrane/envelope biogenesis	M	TonB family	UP
RC1_0804	0.476934	-0.0204434	0.888553	0.995873	0.895233	2.36932	1.50347	2.17889	3.24025	2.32506	3.36092	Function unknown	S	domain protein	UP
RC1_0810	-1.40868	-1.65054	-2.22815	-2.09913	-1.74755	-1.85921	-1.28542	-1.5324	-1.76499	-1.70313	-2.18712	No orthologs found			DOWN
RC1_0811	-1.1534	-1.80118	-2.21838	-2.71633	-2.66519	-2.1191	-1.98698	-1.72834	-1.98662	-2.64614	-2.57618	Function unknown	S	NA	DOWN
RC1_0813	-0.583039	-0.15273	-0.579044	-0.173855	0.0650291	-1.31335	-0.0372082	-0.384956	-2.05142	-0.356764	-1.31885	Cell wall/membrane/envelope biogenesis	M	Efflux transporter rnd family, mfp subunit	UP
RC1_0818	0.385321	-0.0221854	0.355602	0.250349	0.0873853	0.984484	0.686681	1.18678	1.87594	0.79138	1.46433	Cell wall/membrane/envelope biogenesis	M	Catalyzes the formation of dTDP-glucose, from dTTP and glucose 1-phosphate, as well as its pyrophosphorolysis (By similarity)	UP
RC1_0820	0.74884	0.525074	1.32284	1.44645	1.20779	2.29806	1.64355	1.9212	2.37151	1.33908	2.06875	Carbohydrate transport and metabolism, Cell wall/membrane/envelope biogenesis	GM	(ABC) transporter	UP
RC1_0821	0.486678	0.143081	0.790584	0.703145	0.585947	1.67634	1.10145	1.75957	2.36259	1.1131	1.96284	Amino acid transport and metabolism	E	DegT DnrJ EryC1 StrS aminotransferase	UP
RC1_0824	0.639865	1.04227	1.37973	1.68148	1.70054	1.69195	1.65725	1.49689	1.57305	1.71861	1.94583	Cell wall/membrane/envelope biogenesis	M	Glycosyl transferase (Group 1	UP
RC1_0825	-0.0847955	-0.00643195	0.289079	0.580052	0.704636	1.43053	1.41945	1.64359	1.89509	1.50348	1.90211	Transcription	K	Transcriptional regulator	UP
RC1_0826	0.0594463	-0.267474	0.50706	0.565754	0.718994	2.2277	1.45748	2.08545	3.1791	1.72071	2.89186	No orthologs found			UP
RC1_0827	0.287367	0.240283	1.24802	1.66715	1.8316	3.0364	2.74181	3.27669	4.11726	3.58371	4.53934	Secondary metabolites biosynthesis, transport, and catabolism	Q	Hemolysin-type calcium-binding	UP
RC1_0830	-0.621075	-0.285776	-0.314582	-1.03595	-0.421772	-1.47933	-1.36976	-0.882473	-1.74869	-0.587114	-1.83431	No orthologs found			DOWN
RC1_0833	0.452509	-0.136109	0.27285	-0.360699	-0.659345	-0.177586	-1.22029	-1.10561	-1.21447	-2.00354	-1.76324	Post-translational modification, protein turnover, and chaperones	O	Organic hydroperoxide resistance protein	UP
RC1_0834	0.741002	0.366673	0.714607	1.18517	1.53556	2.6869	2.3819	2.44739	2.43357	1.312	1.2314	Function unknown	S	response to DNA damage stimulus	UP
RC1_0835	1.57184	1.67564	1.81261	2.19989	1.43627	0.96035	1.61971	0.68097	0.178502	0.274625	-0.344942	No orthologs found			UP
RC1_0841	-1.0878	-0.395925	-1.19306	-1.22546	-0.487188	-1.71961	-0.481084	-1.19697	-1.96757	-0.890891	-3.14854	No orthologs found			DOWN
RC1_0842	0.0113263	-0.914673	-1.1206	-1.09521	-1.02592	-0.981927	-1.07679	-1.30706	-2.10013	-2.1057	-2.78751	No orthologs found			UP
RC1_0847	-0.803514	-0.978544	-1.07292	-1.04709	-1.21695	-1.3529	-1.32288	-1.50169	-1.65875	-1.67641	-1.61539	Cell wall/membrane/envelope biogenesis	M	Ompa motb domain protein	DOWN
RC1_0849	-0.981321	-1.25619	-1.24486	-1.50694	-1.50067	-1.19086	-1.80102	-1.72926	-1.17179	-1.04294	-0.21287	Signal transduction mechanisms, Transcription	T, K	Two component transcriptional regulator, LuxR family	DOWN
RC1_0854	-1.13174	-0.429105	-1.0045	-0.856952	-0.74211	-1.82409	-0.598685	-0.490388	-1.37539	-0.134593	-1.11169	Cell wall/membrane/envelope biogenesis	M	transglycosylase	DOWN
RC1_0855	-0.997326	-1.4129	-1.19221	-1.63876	-1.42587	-0.17766	-0.956775	0.374156	1.68952	0.576954	1.34719	Function unknown	S	Protein of unknown function (DUF465)	UP
RC1_0860	0.00328605	-1.45582	-0.758296	-1.07052	-1.28451	-0.4017	-1.23043	-0.937553	-0.966658	-2.24138	-1.61913	No orthologs found			UP
RC1_0863	-0.0771737	-0.570139	-0.169364	-0.491498	-0.489034	0.410182	-0.314162	0.545826	1.61484	0.312693	1.29913	No orthologs found			UP
RC1_0866	0.573642	1.23523	1.44398	1.67489	1.41618	0.572417	0.46514	-0.219273	-0.529675	0.0597206	-0.964872	Function unknown	S	NA	UP
RC1_0867	-0.320244	0.839363	-0.609751	-0.578715	-0.0576108	-2.9784	-0.811889	-0.749763	-3.1267	-0.756074	-3.13749	No orthologs found			UP
RC1_0869	1.36341	0.954378	1.63409	1.58138	1.30748	1.94274	1.40342	1.65102	2.15739	1.05815	1.76023	Translation, ribosomal structure and biogenesis	J	Increases the formation of ribosomal termination complexes and stimulates activities of RF-1 and RF-2. It binds guanine nucleotides and has strong preference for UGA stop codons. It may interact directly with the ribosome. The stimulation of RF- 1 and RF-2 is significantly reduced by GTP and GDP, but not by GMP (By similarity)	UP
RC1_0870	-0.038335	-0.401173	-0.212046	-0.887086	-1.13094	-0.578914	-1.45826	-1.30849	-1.81993	-2.44285	-2.38097	No orthologs found			DOWN
RC1_0871	-0.1718	0.0162397	-0.427562	-0.47555	0.111944	-0.939392	-0.501379	-0.186254	-1.02914	-0.564642	-1.72825	No orthologs found			UP
RC1_0873	0.0770162	-0.605678	-0.166301	-0.564128	-0.882405	-0.348676	-0.966337	-0.702596	-1.02116	-2.08598	-1.61018	No orthologs found			UP
RC1_0875	0.900068	1.13193	1.07273	0.909382	1.66537	0.401927	0.936297	0.985941	0.1481	1.58111	0.121895	Function unknown	S	AIG2-like family	UP
RC1_0876	-0.788873	-0.684919	-0.762031	-0.957545	-0.477915	-1.42853	-0.76515	-0.813311	-1.67527	-0.712333	-0.962536	Function unknown	S	conserved protein	DOWN
RC1_0880	-0.37522	-0.682054	-0.43386	-0.403462	-0.517596	0.47533	0.243661	0.0591662	1.43614	1.16089	1.89797	Cell motility	N		UP
RC1_0881	0.0994801	-0.0606804	0.104306	0.211243	0.18933	0.647393	0.799639	1.09742	1.64131	1.70296	1.96942	Cell motility	N	pdp protein	UP
RC1_0882	0.0992049	-0.0264006	0.117095	0.263382	0.242455	0.669408	0.555059	1.01924	1.47178	1.62138	2.15951	Signal transduction mechanisms	T	chemotaxis	UP
RC1_0883	-0.318058	-0.463944	-0.12569	0.0847708	0.267764	-0.0119109	0.312549	0.552807	0.576281	1.41997	1.64103	Cell motility	N		UP
RC1_0884	0.99739	1.20968	1.44252	1.46007	1.88944	2.6893	2.54228	2.90624	3.36576	3.74268	4.23948	Cell motility	N	Ompa motb domain protein	UP
RC1_0886	0.193174	-0.0115033	0.364142	0.283682	0.228338	0.914599	0.684541	1.09147	1.75564	1.07856	1.89376	Cell motility	N	Flagellar biosynthetic protein FliP	UP
RC1_0887	0.172804	0.632639	0.29977	0.830201	1.60447	0.822289	1.75432	1.18877	2.36386	2.09971	1.92534	Cell motility	N	Flagellar biosynthesis protein, FliO	UP
RC1_0890	0.078821	-0.158745	-0.00340684	-0.384689	-0.440521	0.29234	-0.10808	0.689632	1.38465	0.973956	1.56889	Cell motility	N	Structural component of flagellum, the bacterial motility apparatus. Part of the rod structure of flagellar basal body (By similarity)	UP
RC1_0893	0.546464	0.0709509	0.686848	0.757403	0.611787	1.61875	1.32389	1.52747	2.54314	1.83774	2.56513	Cell motility	N	Flagellar biosynthetic protein fliq	UP
RC1_0895	0.502287	0.496461	0.550666	0.474192	0.390223	0.828602	0.612518	0.968991	1.53737	0.928375	1.32542	Cell motility	N	flagellar biosynthetic protein flhB	UP
RC1_0897	0.388418	0.815181	0.424596	0.266439	-0.0195163	-0.732265	-0.665936	-1.4352	-1.81342	-1.79136	-2.24689	Cell motility	N	Methyl-accepting chemotaxis	UP
RC1_0899	0.851708	0.925958	1.44254	1.37395	1.0427	1.72688	1.18936	1.3067	1.52519	0.679068	1.08281	Replication, recombination and repair	L	Can catalyze the hydrolysis of ATP in the presence of single-stranded DNA, the ATP-dependent uptake of single-stranded DNA by duplex DNA, and the ATP-dependent hybridization of homologous single-stranded DNAs. It interacts with LexA causing its activation and leading to its autocatalytic cleavage (By similarity)	UP
RC1_0902	-0.0224781	-1.14992	-0.950599	-1.08004	-0.883564	-0.975768	-1.52836	-1.61622	-2.22937	-2.53554	-3.33263	Function unknown	S	Sulphatase-modifying factor protein	DOWN
RC1_0903	0.791002	-0.580217	-0.227426	-0.454877	-0.340271	-0.0192796	-0.226452	-0.427621	-0.657919	-1.21405	-1.66474	Function unknown	S	Methyltransferase	UP
RC1_0906	0.198502	0.1606	0.377215	0.426974	0.554787	1.20325	1.27978	1.60091	1.80978	1.47717	1.81547	Amino acid transport and metabolism	E	3-isopropylmalate dehydrogenase activity	UP
RC1_0907	-0.543839	-1.10481	-1.08669	-1.05345	-1.22761	-1.21755	-1.14263	-1.23433	-1.56612	-1.28052	-1.21387	Function unknown	S	gcrA cell cycle regulator	DOWN
RC1_0911	0.164168	-0.0984819	0.269558	0.342086	0.469493	1.54797	1.49906	1.98714	2.64157	2.20329	3.11854	No results found			UP
RC1_0913	-0.795143	-0.626974	-0.86827	-1.03287	-1.30476	-1.47562	-1.82642	-1.77825	-1.57417	-1.95634	-1.62337	Function unknown	S	decarboxylase	DOWN
RC1_0920	-1.33562	-0.720401	-0.922447	-1.48696	-0.696277	-2.06172	-1.17433	-0.822295	-1.34538	0.359263	-0.049058	Lipid transport and metabolism	I	acyl-CoA thioesterase	UP
RC1_0925	0.473631	0.362079	1.18934	1.20774	1.36671	1.9199	1.43572	1.56328	1.76897	1.45299	1.84141	Secondary metabolites biosynthesis, transport, and catabolism	Q	Methyltransferase	UP
RC1_0928	0.773395	0.820151	1.34446	1.61609	1.4972	1.89708	1.74476	1.78556	1.89857	1.68971	1.98609	Lipid transport and metabolism	I	acetyl-CoA carboxylase biotin carboxylase	UP
RC1_0930	0.895449	0.749725	1.17562	1.2128	1.08968	1.93793	1.60778	2.06091	2.36344	1.31909	1.79253	Amino acid transport and metabolism	E	Catalyzes a trans-dehydration via an enolate intermediate (By similarity)	UP
RC1_0934	0.691034	0.24923	1.01055	0.921019	0.58608	1.68139	0.774169	1.19171	2.08538	1.17062	2.07386	Post-translational modification, protein turnover, and chaperones	O	Peptidase U32	UP
RC1_0935	-0.00958923	0.269249	0.331677	0.496112	0.492395	0.809368	0.547252	0.915801	1.21067	1.45931	1.6609	Post-translational modification, protein turnover, and chaperones	O	Peptidase U33	UP
RC1_0938	0.844702	0.953731	0.670622	0.436798	0.185552	-0.564333	-0.646913	-1.26957	-1.89444	-1.77322	-2.34969	Translation, ribosomal structure and biogenesis	J	Catalyzes the 2-thiolation of uridine at the wobble position (U34) of tRNA, leading to the formation of s(2)U34 (By similarity)	UP
RC1_0940	-0.718144	0.64378	-0.528874	-0.257576	-0.147434	-3.05058	-0.445345	-1.06979	-3.41737	-0.628543	-3.22922	No orthologs found			UP
RC1_0945	0.527649	0.321709	0.571508	0.450393	0.155135	0.856715	0.480162	0.920567	1.53045	0.744171	1.24068	Inorganic ion transport and metabolism	P	receptor	UP
RC1_0949	-0.281951	-0.146829	-0.271013	-0.0594835	-0.0294598	-1.98255	-0.6835	-0.726196	-1.3234	-0.231396	-0.930693	No orthologs found			DOWN
RC1_0955	0.403736	0.140842	0.701217	0.583618	0.34073	1.5202	0.843135	1.22074	1.89948	0.773117	1.52248	Signal transduction mechanisms	T	response regulator	UP
RC1_0959	-0.434406	-0.0705254	-0.633199	-0.572183	-0.329223	-1.15241	-0.55129	-0.954643	-1.54622	-0.79931	-1.96567	No results found			DOWN
RC1_0962	-0.531837	-1.22918	-1.02105	-1.27031	-1.59246	-1.17379	-1.42647	-1.25315	-1.13431	-1.46348	-1.15101	Amino acid transport and metabolism	E	Extracellular solute-binding protein, family 5	DOWN
RC1_0965	0.804817	0.258542	0.523394	0.980953	1.35495	2.26045	1.71728	1.96199	1.73431	0.932891	0.592457	Function unknown	S	response to DNA damage stimulus	UP
RC1_0966	0.201524	1.20048	1.17653	1.80689	1.88537	0.980891	1.27638	0.124388	-0.0751796	0.505266	-0.32076	No orthologs found			UP
RC1_0968	-0.236181	0.681987	0.47575	1.00966	1.49085	0.15122	0.243037	-0.300287	-1.42245	-0.770568	-2.21476	Transcription	K	RNA polymerase sigma factor	UP
RC1_0969	0.867519	1.32924	2.0682	2.61286	2.68737	2.50324	1.90544	1.1807	0.511351	0.169868	-0.603192	Function unknown	S	Efh	UP
RC1_0970	-0.116088	-0.273743	-0.423163	-1.06952	-1.34933	-1.23014	-1.76537	-1.72617	-1.58172	-2.30318	-2.23238	No orthologs found			DOWN
RC1_0971	-0.549529	-0.528582	-0.714593	-0.818555	-0.842269	-1.89942	-0.949449	-1.63213	-2.48168	-1.2007	-1.92637	Lipid transport and metabolism	I	Enoyl-CoA hydratase	DOWN
RC1_0972	-0.92179	-1.49815	-1.42618	-1.58944	-1.69872	-1.57178	-1.71303	-1.6808	-1.35389	-1.34406	-0.879895	Translation, ribosomal structure and biogenesis	J	Methyltransferase	DOWN
RC1_0976	0.162911	0.161817	0.650322	0.712328	0.667674	1.06588	1.06837	1.38114	1.51556	1.22034	1.52226	Translation, ribosomal structure and biogenesis	J	Cysteinyl-tRNA synthetase	UP
RC1_0979	-1.76554	-1.04956	-1.51338	-1.80527	-1.41459	-2.61721	-1.852	-0.890006	-2.16707	-0.27692	-0.838402	No orthologs found			DOWN
RC1_0980	0.832591	1.02023	1.55503	1.74137	1.68014	2.05249	2.10891	2.31404	2.41517	2.15481	2.34601	Translation, ribosomal structure and biogenesis	J	One of the primary rRNA binding proteins, it binds directly to 16S rRNA where it nucleates assembly of the body of the 30S subunit (By similarity)	UP
RC1_0984	0.116689	-0.184378	0.614212	0.338568	0.617203	0.699291	0.472796	1.05067	1.63583	1.05098	1.89191	Replication, recombination and repair	L	transposase	UP
RC1_0986	1.26887	0.809364	1.36273	1.18922	0.938766	1.93913	1.11028	1.47761	2.04905	1.15157	1.83651	Post-translational modification, protein turnover, and chaperones	O	Glutaredoxin	UP
RC1_0988	0.830156	0.921454	1.21743	1.26269	1.22324	1.54116	1.2634	1.31052	1.3626	1.07794	1.49912	Nucleotide transport and metabolism	F	phosphoribosylformylglycinamidine synthase	UP
RC1_0995	0.449954	0.33403	0.808528	0.696849	0.598583	1.53973	1.21641	1.57877	2.13679	1.17803	1.8644	Intracellular trafficking, secretion, and vesicular transport	U	Part of the Sec protein translocase complex. Interacts with the SecYEG preprotein conducting channel. SecDF uses the proton motive force (PMF) to complete protein translocation after the ATP-dependent function of SecA (By similarity)	UP
RC1_0998	0.799073	0.575329	1.58311	1.86538	1.476	2.90254	2.21598	2.54059	3.07383	1.49381	2.14641	Replication, recombination and repair	L	Transposase	UP
RC1_0999	0.520659	1.01269	0.920492	1.17414	1.73619	1.04372	1.40183	1.2994	0.70619	1.55898	0.429676	Transcription	K	Transcriptional regulator, gntR family	UP
RC1_1003	-0.842724	-0.0251523	-0.200028	-0.404805	0.246426	-1.50462	-0.331794	-0.761665	-1.47878	0.0811797	-0.295828	Function unknown	S	NA	UP
RC1_1006	0.502587	1.3092	1.14594	1.35496	1.60046	1.2031	1.10314	0.634183	0.212842	0.339255	-0.4523	Function unknown	S	Periplasmic ligand-binding sensor protein	UP
RC1_1007	0.149945	0.276718	0.477266	0.272798	0.253181	0.362108	-0.50044	-0.629951	-0.929015	-1.49851	-1.78869	No orthologs found			UP
RC1_1009	0.223933	-0.0932965	-0.0276107	-0.000659325	0.335715	0.109359	0.448386	0.875155	1.36245	2.28995	2.71502	Cell motility	N	MotA TolQ exbB proton channel	UP
RC1_1010	0.652545	0.683241	1.20111	1.21819	1.07617	1.95578	1.54508	1.97347	2.35629	1.56734	2.07013	Function unknown	S	Membrane	UP
RC1_1011	0.742534	1.15703	1.30969	1.69873	1.63833	1.52474	2.11572	1.84442	1.7621	2.43813	2.41848	No orthologs found			UP
RC1_1012	0.675517	0.417315	0.979237	1.05247	0.914194	1.64148	1.17364	1.33681	1.7079	1.07212	1.75443	Intracellular trafficking, secretion, and vesicular transport	U	Part of the Sec protein translocase complex. Interacts with the SecYEG preprotein conducting channel. SecDF uses the proton motive force (PMF) to complete protein translocation after the ATP-dependent function of SecA (By similarity)	UP
RC1_1013	-1.13613	0.485383	-0.0852375	-0.864894	0.142171	-1.49029	-0.450135	-0.930745	-2.21065	-0.316087	-2.00096	No orthologs found			UP
RC1_1014	-0.580649	-0.437434	-0.662802	-0.504569	-0.605916	-1.62111	-0.873186	-1.32741	-2.15742	-1.17315	-1.98489	Transcription	K	transcriptional regulator, merr family	DOWN
RC1_1015	0.483507	-0.152713	0.39254	0.20881	0.0450653	1.33728	0.347952	1.12422	1.825	-0.0418991	1.10656	No results found			UP
RC1_1019	-1.30742	0.132656	-0.930333	-1.11824	-0.554874	-2.71948	-1.10652	-1.88675	-3.14816	-0.960917	-2.86339	No orthologs found			UP
RC1_1020	-0.132057	-0.456025	-0.410986	-0.694606	-0.948407	-0.755757	-1.14063	-1.24845	-1.36563	-1.83398	-1.87105	Function unknown	S	endonuclease exonuclease phosphatase	DOWN
RC1_1022	1.71105	1.65516	1.79319	1.7657	1.53693	1.7642	1.40174	1.42779	1.40025	0.944078	0.989104	Replication, recombination and repair	L	Exodeoxyribonuclease III	UP
RC1_1023	1.21179	0.86479	1.22117	1.03142	0.855176	1.6669	0.61683	0.916453	1.0609	-0.027363	0.256163	Function unknown	S	Iron--sulfur cluster	UP
RC1_1027	0.405167	1.00894	0.998251	1.64689	1.52109	0.558	1.42584	1.24725	0.880173	1.73295	1.39851	Carbohydrate transport and metabolism	G	hydrolase family 3	UP
RC1_1031	0.925274	0.514707	1.02493	0.967059	0.680793	1.66427	1.04533	1.48255	2.17948	1.06306	1.82105	Intracellular trafficking, secretion, and vesicular transport	U	Part of the twin-arginine translocation (Tat) system that transports large folded proteins containing a characteristic twin-arginine motif in their signal peptide across membranes. TatA could form the protein-conducting channel of the Tat system (By similarity)	UP
RC1_1032	0.870937	0.584373	1.30916	1.46432	1.28454	2.05652	1.66163	1.86099	2.19146	1.59129	2.04575	Intracellular trafficking, secretion, and vesicular transport	U	Part of the twin-arginine translocation (Tat) system that transports large folded proteins containing a characteristic twin-arginine motif in their signal peptide across membranes. Together with TatC, TatB is part of a receptor directly interacting with Tat signal peptides. TatB may form an oligomeric binding site that transiently accommodates folded Tat precursor proteins before their translocat…	UP
RC1_1033	0.634703	0.129717	0.884116	0.872199	0.687264	1.92634	1.25427	1.62087	2.44195	1.32132	2.37345	Intracellular trafficking, secretion, and vesicular transport	U	Part of the twin-arginine translocation (Tat) system that transports large folded proteins containing a characteristic twin-arginine motif in their signal peptide across membranes. Together with TatB, TatC is part of a receptor directly interacting with Tat signal peptides (By similarity)	UP
RC1_1036	0.179091	0.165529	0.759585	0.977691	0.845622	1.20613	1.06528	1.2829	1.44686	1.14079	1.56099	Post-translational modification, protein turnover, and chaperones	O	Catalyzes the methyl esterification of L-isoaspartyl residues in peptides and proteins that result from spontaneous decomposition of normal L-aspartyl and L-asparaginyl residues. It plays a role in the repair and or degradation of damaged proteins (By similarity)	UP
RC1_1039	0.652646	0.398688	0.838214	0.496947	0.214748	1.21674	0.639514	1.22045	1.75642	0.576753	1.28844	No orthologs found			UP
RC1_1041	0.711657	0.567858	0.972515	1.07505	0.827655	1.29356	1.39406	1.3881	1.57676	1.32989	1.7245	Intracellular trafficking, secretion, and vesicular transport	U	preprotein translocase, yajc subunit	UP
RC1_1042	0.940233	0.877792	1.59646	1.66727	1.49828	2.16859	1.73991	1.80587	2.21685	1.67975	2.24481	Intracellular trafficking, secretion, and vesicular transport	U	Part of the Sec protein translocase complex. Interacts with the SecYEG preprotein conducting channel. SecDF uses the proton motive force (PMF) to complete protein translocation after the ATP-dependent function of SecA (By similarity)	UP
RC1_1046	0.524499	0.811383	0.613343	0.701917	0.541522	-0.598841	-0.832091	-1.4904	-2.00444	-1.41631	-2.15802	Lipid transport and metabolism	I	phytoene synthase	UP
RC1_1047	0.658441	0.469946	1.00215	0.839085	0.71971	1.50178	0.843575	1.23203	1.48494	0.703817	1.38847	Translation, ribosomal structure and biogenesis	J	Catalyzes the folate-dependent formation of 5-methyl- uridine at position 54 (M-5-U54) in all tRNAs (By similarity)	UP
RC1_1054	-0.116214	0.698108	-0.358549	-0.21682	-0.273183	-1.1818	-0.5196	-0.9456	-1.61151	-0.883619	-2.11541	No orthologs found			UP
RC1_1055	0.618605	0.39318	1.20541	1.2433	1.11593	2.303	1.63756	2.35358	3.03756	2.03967	2.76333	Replication, recombination and repair	L	single-stranded DNA-binding protein	UP
RC1_1060	0.534254	0.449191	0.735595	0.814111	0.606136	1.3259	0.997744	1.36976	1.82981	1.20235	1.73695	Coenzyme transport and metabolism	H	Reversibly transfers an adenylyl group from ATP to 4'- phosphopantetheine, yielding dephospho-CoA (dPCoA) and pyrophosphate (By similarity)	UP
RC1_1063	-0.538777	-0.826897	-0.822188	-0.49859	-0.547687	-1.07713	-0.554508	-0.896698	-1.38702	-0.758312	-1.62509	No orthologs found			DOWN
RC1_1065	-0.443078	-1.0448	-1.15364	-1.08848	-0.693036	-0.865681	-0.650526	-0.765293	-1.24309	-1.1702	-2.02982	Cell wall/membrane/envelope biogenesis	M	17 kDa surface antigen	DOWN
RC1_1066	0.969575	0.902841	1.28539	1.26519	1.10668	2.03719	1.39293	1.6565	2.13081	1.28305	1.89563	Defense mechanisms	V	(ABC) transporter	UP
RC1_1076	-1.04337	-1.72714	-1.51666	-1.83816	-2.06768	-1.45806	-1.86576	-1.52224	-0.902822	-1.24734	-0.549011	Energy production and conversion	C	(2Fe-2S)-binding domain protein	DOWN
RC1_1079	0.384361	0.172782	0.697999	0.622367	0.598775	1.55983	0.881574	1.42022	2.07624	1.09155	1.66362	Function unknown	S	exported protein	UP
RC1_1080	-0.445217	-1.05973	-0.727158	-1.33138	-1.39681	-0.72147	-1.60513	-1.39248	-1.02858	-2.07567	-1.93351	No orthologs found			DOWN
RC1_1085	0.425567	-0.433969	0.36991	0.189749	-0.127523	1.48958	0.556874	1.25493	2.27568	0.641901	1.60617	No results found			UP
RC1_1088	0.184456	-0.135806	-0.395288	-0.0106364	0.152282	0.109397	0.581527	1.00471	0.290659	1.68081	0.94141	No orthologs found			UP
RC1_1089	0.182611	0.36186	1.09632	1.31054	1.37812	2.61666	2.35322	2.89966	3.68547	2.82485	3.67817	No orthologs found			UP
RC1_1090	-0.143144	0.469928	0.174678	-0.0784317	-0.120514	-0.565888	-0.376044	-0.723785	-1.39202	-0.966975	-1.63561	Function unknown	S	NA	UP
RC1_1094	-0.125418	-0.218585	-0.348552	-0.700309	-0.559851	-1.45574	-0.528916	-1.27117	-1.78177	-1.20192	-1.48842	Transcription	K	NA	DOWN
RC1_1096	0.273111	0.107415	-0.70906	-0.362294	-0.0375488	-0.698556	-0.202045	-1.13152	-1.92966	-0.62679	-1.30958	No orthologs found			UP
RC1_1097	-0.771463	0.091498	-0.284623	-0.326638	-0.0810126	-1.74604	-0.688687	-1.09056	-1.40108	-0.693179	-1.62453	No results found			UP
RC1_1100	0.328883	-0.233287	-0.0905099	-0.397458	-0.726566	-0.449334	-0.927333	-1.04456	-1.29893	-1.69679	-1.34642	No orthologs found			UP
RC1_1101	-0.411106	-0.374944	-0.914097	-1.00803	-1.20907	-2.15724	-1.07714	-1.89522	-2.39286	-1.92651	-2.5458	No orthologs found			DOWN
RC1_1104	-0.784341	-1.03064	-1.89362	-1.38244	-1.374	-2.68091	-2.20605	-2.14575	-3.12913	-2.00094	-2.095	No orthologs found			DOWN
RC1_1107	-1.20017	-0.633966	-1.56436	-2.07913	-1.80251	-2.20787	-1.69563	-2.26969	-2.39809	-1.64678	-2.62076	No orthologs found			DOWN
RC1_1110	-0.356929	-0.146674	-0.220165	-0.400342	-0.294986	-0.951525	-0.846674	-0.790977	-2.62642	-0.587397	-1.17593	Function unknown	S	NA	DOWN
RC1_1113	-0.499277	-0.379035	-0.611128	-0.718981	-0.656918	-1.17044	-0.989554	-1.28162	-1.61861	-1.35375	-1.31241	Function unknown	S	mu-like prophage Flumu protein gp29	DOWN
RC1_1114	-0.751836	-0.260195	-0.7526	-0.902728	-0.78267	-1.49362	-0.990515	-1.11048	-1.73632	-0.766095	-1.52114	Function unknown	S	Phage Mu protein F like protein	DOWN
RC1_1115	-0.495784	-0.998936	-0.986155	-1.4902	-1.80522	-1.3406	-1.95884	-1.73226	-1.68629	-2.65494	-2.31777	Function unknown	S	NA	DOWN
RC1_1116	-0.343333	-0.40058	-0.824152	-0.895761	-0.929655	-1.4835	-0.677634	-0.432289	-1.55803	-1.33174	-1.08871	Function unknown	S	NA	DOWN
RC1_1117	-1.2352	-1.01204	-1.45175	-1.66019	-1.66178	-2.52224	-2.02584	-2.14243	-2.60425	-1.72873	-2.08871	Function unknown	S	NA	DOWN
RC1_1119	-0.559697	-0.23342	-0.886849	-0.581753	-0.473205	-2.70812	-0.555941	-1.50359	-2.78858	-1.2318	-1.77423	No orthologs found			DOWN
RC1_1120	-0.764546	-0.0413641	-0.39331	-1.08393	-0.533629	-1.65737	-0.59061	-1.7978	-1.77673	-0.525549	-1.21687	General function prediction only	R	Phage virion morphogenesis protein	DOWN
RC1_1122	-0.358034	-0.332413	-0.195403	-0.0944417	-0.599367	-1.66438	-0.382355	-1.01152	-1.05094	-0.666545	-0.960449	Function unknown	S	NA	DOWN
RC1_1123	-0.439143	-0.38717	-0.70579	-0.883625	-0.877985	-1.09363	-1.20258	-1.22952	-1.63956	-1.60908	-1.91366	General function prediction only	R	tail sheath protein	DOWN
RC1_1124	-0.489056	1.17157	-0.597298	-0.666897	-0.0875147	-1.41241	-0.918869	-1.28481	-1.88337	-1.3493	-2.04544	Function unknown	S	Tail tube protein	UP
RC1_1125	0.03758	-0.586449	-0.487883	-1.11264	-1.48695	-0.904257	-1.58583	-1.3428	-1.04517	-1.83116	-1.40715	No orthologs found			UP
RC1_1127	-0.319034	8.81173e-05	-0.319425	-0.561846	-0.508305	-1.14436	-1.14846	-1.51559	-1.85926	-1.62004	-1.97253	Function unknown	S	Phage Tail Tape Measure Protein	UP
RC1_1128	-0.713115	-1.05463	-0.825434	-1.21797	-1.18001	-2.36037	-1.36782	-2.0497	-1.91828	-2.0539	-2.1379	Function unknown	S	Phage P2 GpU	DOWN
RC1_1129	-0.389772	-0.868805	-0.974781	-0.915125	-1.06971	-1.23625	-1.09698	-1.92861	-2.29794	-1.30775	-1.28507	General function prediction only	R	Tail fiber protein	DOWN
RC1_1131	-1.16971	-0.422756	-0.595514	-0.755632	-0.561522	-1.07943	-0.677786	-0.665391	-1.6241	-0.280964	-0.859254	General function prediction only	R	Baseplate Assembly protein	DOWN
RC1_1132	-0.597767	-1.35844	-0.979512	-1.24785	-1.64681	-1.02517	-1.33179	-1.13763	-0.681974	-1.97417	-1.76826	General function prediction only	R	NA	DOWN
RC1_1134	-0.88003	-0.138795	-0.367909	-0.350198	-0.111139	-1.66733	-0.61534	-0.932229	-3.29652	-0.809226	-2.03154	Function unknown	S	phage Tail Protein	DOWN
RC1_1136	-0.361533	0.00187824	-0.449797	-0.541718	-0.828945	-1.66464	-0.972906	-1.73934	-2.52419	-1.8123	-2.37783	No orthologs found			UP
RC1_1137	-0.137957	-0.49574	-0.428233	-0.759616	-1.13859	-0.998573	-1.414	-1.5605	-1.68827	-2.14901	-1.96606	Function unknown	S	NA	DOWN
RC1_1141	0.614692	0.196277	0.825361	0.612418	0.506347	1.76437	0.924621	1.72528	2.45654	1.26997	2.23516	Function unknown	S	Uncharacterized protein conserved in bacteria (DUF2326)	UP
RC1_1142	0.346739	-0.153708	0.41567	0.134894	0.0407049	1.22429	0.647802	1.31485	1.82995	0.392055	1.14767	Function unknown	S	NA	UP
RC1_1147	0.00664471	-0.0972697	0.045327	0.0828712	0.177319	0.452295	0.214892	0.43475	0.648399	1.05033	1.56295	Amino acid transport and metabolism	E	cystathionine	UP
RC1_1151	-0.897896	-0.586125	-1.12763	-0.861483	-0.77918	-1.98011	-1.171	-1.07275	-1.60515	-0.241597	-0.658598	Nucleotide transport and metabolism	F	ADP-ribose diphosphatase activity	DOWN
RC1_1152	-0.404593	-0.641811	-1.14155	-0.891592	-0.340669	-1.28593	-0.674478	-0.985156	-1.53296	-1.05904	-2.39505	Post-translational modification, protein turnover, and chaperones	O	Hydrolase	DOWN
RC1_1153	-0.463181	-0.0661083	-0.278902	-0.432851	0.108972	-0.387406	-0.0959588	-0.435796	-1.07528	-0.553563	-2.53406	No orthologs found			UP
RC1_1157	0.376281	0.11583	0.389645	0.292796	0.261244	1.09967	0.861977	1.72752	2.05925	0.854947	1.21224	No results found			UP
RC1_1159	0.191181	0.380881	0.479941	0.72511	0.869482	1.10932	1.06011	1.37009	1.47725	1.43871	1.62726	Inorganic ion transport and metabolism	P	Rhodanese domain protein	UP
RC1_1160	-0.173335	0.301138	0.336134	0.480193	0.788872	1.06059	1.29141	1.41116	1.46384	1.44133	1.66788	Cell wall/membrane/envelope biogenesis	M	Membrane	UP
RC1_1161	0.111582	-0.03677	0.406508	0.278285	0.405563	1.60084	0.955882	1.66965	2.07984	1.24996	1.77521	Function unknown	S	Protein of unknown function (DUF2497)	UP
RC1_1164	0.174682	-0.0897196	0.377185	0.311318	0.342214	1.21449	0.854631	1.27956	1.62527	0.911234	1.53765	Function unknown	S	conserved protein	UP
RC1_1170	0.642923	0.750139	1.23442	1.18333	1.21838	1.72546	1.00651	1.0656	1.46522	0.881145	1.44435	Replication, recombination and repair	L	tatd family	UP
RC1_1171	0.564914	0.885344	1.18968	1.63604	1.43763	1.39781	1.8164	1.46285	1.39896	1.9412	2.04087	General function prediction only	R	domain protein	UP
RC1_1173	-0.754658	-1.49432	-1.54758	-1.69904	-1.90115	-1.47662	-1.56858	-1.47064	-1.34009	-1.61101	-1.36925	Signal transduction mechanisms	T	Circadian clock protein KaiC	DOWN
RC1_1176	0.300356	0.0451979	-0.311698	-0.354137	-0.54099	-0.745017	-0.54748	-0.971413	-1.31247	-1.4971	-1.91057	Function unknown	S	Transglycosylase-associated protein	UP
RC1_1180	0.133381	-0.153082	0.120097	-0.210799	-0.367016	-0.0412011	-0.739136	-0.730927	-0.857233	-1.58277	-1.46999	Signal transduction mechanisms	T	Histidine kinase	UP
RC1_1189	1.14257	1.02531	1.53604	1.29562	1.15258	2.12477	0.912679	1.46604	1.91116	0.471803	1.13176	Transcription	K	Represses a number of genes involved in the response to DNA damage (SOS response), including recA and lexA. In the presence of single-stranded DNA, RecA interacts with LexA causing an autocatalytic cleavage which disrupts the DNA-binding part of LexA, leading to derepression of the SOS regulon and eventually DNA repair (By similarity)	UP
RC1_1190	-0.662496	-0.545574	-0.794411	-0.707268	-0.886498	-1.0645	-1.04961	-1.07549	-1.5801	-1.24876	-1.35616	General function prediction only	R	DNA internalization-related competence protein ComEC Rec2	DOWN
RC1_1192	0.618932	0.302448	0.797087	0.699981	0.813611	2.36372	1.75524	2.78169	3.68834	2.42111	3.33375	Energy production and conversion	C	citrate synthase	UP
RC1_1193	0.0189757	-0.411773	0.102586	-0.159874	-0.237856	1.09537	0.612262	1.48422	2.31791	0.651401	1.73519	General function prediction only	R	Glyoxalase/Bleomycin resistance protein/Dioxygenase superfamily	UP
RC1_1195	-0.441562	0.384264	0.690213	1.05614	1.11775	0.6616	1.34723	0.992864	0.706207	1.57792	1.32842	Function unknown	S	Protein of unknown function (DUF1009)	UP
RC1_1196	0.624418	1.06014	1.46035	1.80345	1.86738	1.74675	2.07675	1.8725	1.83476	2.19485	1.9625	Cell wall/membrane/envelope biogenesis	M	Involved in the biosynthesis of lipid A, a phosphorylated glycolipid that anchors the lipopolysaccharide to the outer membrane of the cell (By similarity)	UP
RC1_1197	0.555828	0.469939	1.26894	1.45464	1.35476	2.47293	1.95924	2.45539	3.03852	2.07589	2.76683	Lipid transport and metabolism	I	Involved in unsaturated fatty acids biosynthesis. Catalyzes the dehydration of short chain beta-hydroxyacyl-ACPs and long chain saturated and unsaturated beta-hydroxyacyl-ACPs (By similarity)	UP
RC1_1199	0.738216	0.930712	1.33581	1.74256	1.78278	2.22136	2.35238	2.60987	2.75902	2.3705	2.57305	Cell wall/membrane/envelope biogenesis	M	Molecular chaperone that interacts specifically with outer membrane proteins, thus maintaining the solubility of early folding intermediates during passage through the periplasm (By similarity)	UP
RC1_1200	0.782952	1.00366	1.46486	1.67619	1.67358	2.57353	2.29056	2.75807	3.08299	2.28898	2.70326	Cell wall/membrane/envelope biogenesis	M	Gram-negative-bacterium-type cell outer membrane assembly	UP
RC1_1202	0.614547	0.914625	1.18025	1.42403	1.55835	1.86225	1.59942	1.83172	1.91124	1.80261	1.91539	Lipid transport and metabolism	I	Catalyzes the NADP-dependent rearrangement and reduction of 1-deoxy-D-xylulose-5-phosphate (DXP) to 2-C-methyl-D-erythritol 4-phosphate (MEP) (By similarity)	UP
RC1_1204	0.182144	0.0547773	0.588411	0.766996	0.667403	1.538	1.05035	1.40918	1.80184	1.05322	1.57573	Lipid transport and metabolism	I	Catalyzes the condensation of isopentenyl diphosphate (IPP) with allylic pyrophosphates generating different type of terpenoids (By similarity)	UP
RC1_1206	0.231586	-0.0210585	0.322892	0.306823	0.112028	0.939509	0.448475	0.800815	1.51887	0.55596	1.3351	Nucleotide transport and metabolism	F	UMP kinase activity	UP
RC1_1207	0.771605	0.99458	1.62859	1.8926	1.80573	2.32667	2.22717	2.35679	2.77934	2.50973	2.97742	Translation, ribosomal structure and biogenesis	J	Associates with the EF-Tu.GDP complex and induces the exchange of GDP to GTP. It remains bound to the aminoacyl-tRNA.EF- Tu.GTP complex up to the GTP hydrolysis stage on the ribosome (By similarity)	UP
RC1_1208	0.744563	0.551311	1.03001	1.03401	0.853278	1.42679	1.17165	1.41277	1.71715	1.14116	1.6015	Translation, ribosomal structure and biogenesis	J	30S ribosomal protein S2	UP
RC1_1211	0.792014	0.396954	0.630389	0.185189	-0.375025	0.0786764	-0.881977	-0.980783	-0.982855	-1.79192	-1.3725	Amino acid transport and metabolism, Carbohydrate transport and metabolism	EG	Membrane	UP
RC1_1212	0.53821	0.504493	0.432715	0.484864	-0.00591134	-1.0092	-0.252463	-0.939456	-1.44405	-0.864761	-1.88339	No results found			UP
RC1_1216	0.250864	0.298967	0.648657	0.628147	0.623519	1.31105	0.915577	1.22432	1.61684	0.889252	1.32222	Translation, ribosomal structure and biogenesis	J	Catalyzes the attachment of proline to tRNA(Pro) in a two-step reaction proline is first activated by ATP to form Pro- AMP and then transferred to the acceptor end of tRNA(Pro). As ProRS can inadvertently accommodate and process non-cognate amino acids such as alanine and cysteine, to avoid such errors it has two additional distinct editing activities against alanine. One activity is designated a…	UP
RC1_1218	-0.889507	-0.796549	-1.28143	-1.12318	-1.11626	-1.66856	-1.25324	-1.33279	-1.30059	-1.07467	-1.15119	Post-translational modification, protein turnover, and chaperones	O	isoprenylcysteine carboxyl methyltransferase	DOWN
RC1_1219	-1.218	-0.566636	-1.22088	-1.16674	-1.2039	-1.69389	-1.23059	-1.74063	-1.7515	-1.04389	-0.934222	Function unknown	S	NA	DOWN
RC1_1221	0.11279	-0.202636	0.363813	0.138367	0.057972	1.33866	0.625102	1.3048	1.98514	0.730724	1.45185	Replication, recombination and repair	L	DNA-3-methyladenine glycosylase activity	UP
RC1_1222	0.0287527	0.123565	0.85379	0.889265	0.90279	1.26423	1.36658	1.54362	1.27021	1.75818	2.16604	Function unknown	S	Protein of unknown function (DUF1467)	UP
RC1_1223	-0.345155	-0.367381	0.291218	0.430227	0.512025	1.21821	0.640928	1.05606	1.54039	1.11221	1.63134	Amino acid transport and metabolism	E	glyoxalase bleomycin resistance protein dioxygenase	UP
RC1_1224	-0.434048	0.0164358	0.0258355	0.347287	0.536648	0.242845	1.02899	1.10132	0.98782	1.54728	1.47573	General function prediction only	R	Metallo-Beta-Lactamase	UP
RC1_1225	-0.675019	0.31993	0.304405	0.290486	0.929048	0.749645	1.24995	1.40146	1.54759	2.04519	2.04388	Transcription	K	Catalyzes the phosphorylation of pantothenate (Pan), the first step in CoA biosynthesis (By similarity)	UP
RC1_1227	0.856016	1.07005	1.59533	1.90327	2.03042	2.99619	2.80227	3.053	3.82632	3.28362	4.01427	Energy production and conversion	C	NDH-1 shuttles electrons from NADH, via FMN and iron- sulfur (Fe-S) centers, to quinones in the respiratory chain. The immediate electron acceptor for the enzyme in this species is believed to be ubiquinone. Couples the redox reaction to proton translocation (for every two electrons transferred, four hydrogen ions are translocated across the cytoplasmic membrane), and thus conserves the redox ene…	UP
RC1_1228	0.890887	0.791197	1.51667	1.72643	1.82932	3.19035	2.72156	3.39157	4.28765	3.44345	4.40579	Energy production and conversion	C	subunit m	UP
RC1_1229	0.914544	0.898644	1.6114	1.80768	1.87463	2.95534	2.54466	2.99073	3.74471	3.29551	4.1378	Energy production and conversion	C	subunit l	UP
RC1_1230	1.3738	1.2891	2.23552	2.50672	2.51839	4.23223	3.54612	4.24049	5.13937	4.34102	5.57247	Energy production and conversion	C	NDH-1 shuttles electrons from NADH, via FMN and iron- sulfur (Fe-S) centers, to quinones in the respiratory chain. The immediate electron acceptor for the enzyme in this species is believed to be ubiquinone. Couples the redox reaction to proton translocation (for every two electrons transferred, four hydrogen ions are translocated across the cytoplasmic membrane), and thus conserves the redox ene…	UP
RC1_1232	-0.0250851	0.146542	0.19248	0.408477	0.565078	0.863669	1.11871	1.27976	1.52885	1.91115	2.27889	Energy production and conversion	C	NDH-1 shuttles electrons from NADH, via FMN and iron- sulfur (Fe-S) centers, to quinones in the respiratory chain. The immediate electron acceptor for the enzyme in this species is believed to be ubiquinone. Couples the redox reaction to proton translocation (for every two electrons transferred, four hydrogen ions are translocated across the cytoplasmic membrane), and thus conserves the redox ene…	UP
RC1_1233	0.282436	0.116951	0.53908	0.593814	0.588325	1.34706	1.04691	1.12974	1.70649	1.49072	2.14967	Energy production and conversion	C	NDH-1 shuttles electrons from NADH, via FMN and iron- sulfur (Fe-S) centers, to quinones in the respiratory chain. The immediate electron acceptor for the enzyme in this species is believed to be ubiquinone. Couples the redox reaction to proton translocation (for every two electrons transferred, four hydrogen ions are translocated across the cytoplasmic membrane), and thus conserves the redox ene…	UP
RC1_1234	1.03021	1.34385	1.65588	1.98785	2.17065	2.50713	2.68212	2.80702	3.00515	3.29415	3.61395	Energy production and conversion	C	subunit g	UP
RC1_1235	1.01972	1.2756	1.67878	1.96166	2.09956	2.34939	2.49814	2.76036	3.01947	3.29518	3.68059	Energy production and conversion	C	Nadh dehydrogenase	UP
RC1_1236	1.00694	1.39442	1.73808	1.95028	2.17685	2.73777	2.70396	2.90884	3.3384	3.42364	3.95943	Energy production and conversion	C	Nadh dehydrogenase	UP
RC1_1237	1.07942	1.09475	1.55171	1.68558	1.79082	2.77455	2.41985	3.02156	3.70771	3.18649	3.97891	Energy production and conversion	C	NDH-1 shuttles electrons from NADH, via FMN and iron- sulfur (Fe-S) centers, to quinones in the respiratory chain. The immediate electron acceptor for the enzyme in this species is believed to be ubiquinone. Couples the redox reaction to proton translocation (for every two electrons transferred, four hydrogen ions are translocated across the cytoplasmic membrane), and thus conserves the redox ene…	UP
RC1_1238	1.11906	1.11759	1.82723	2.04472	1.96194	3.10135	2.84579	3.09658	3.88358	3.18043	4.01413	Energy production and conversion	C	NDH-1 shuttles electrons from NADH, via FMN and iron- sulfur (Fe-S) centers, to quinones in the respiratory chain. The immediate electron acceptor for the enzyme in this species is believed to be ubiquinone. Couples the redox reaction to proton translocation (for every two electrons transferred, four hydrogen ions are translocated across the cytoplasmic membrane), and thus conserves the redox ene…	UP
RC1_1240	1.12891	0.69573	1.5122	1.37358	1.24721	2.84043	1.77177	2.28756	3.10085	1.50918	2.52764	Energy production and conversion	C	NDH-1 shuttles electrons from NADH, via FMN and iron- sulfur (Fe-S) centers, to quinones in the respiratory chain	UP
RC1_1242	-0.844075	-1.4601	-1.25489	-1.45893	-1.63332	-1.02411	-1.81669	-1.76366	0.00351247	-0.222847	0.591203	Function unknown	S	NA	UP
RC1_1243	0.484089	-0.190827	0.781747	0.564735	0.323338	1.58197	0.555055	0.976491	1.51327	0.146737	0.913935	No results found			UP
RC1_1245	0.993658	0.977238	1.25757	1.1936	0.985899	1.72713	1.0844	1.31977	1.42552	0.870534	1.20614	Post-translational modification, protein turnover, and chaperones	O	ATP-dependent serine protease that mediates the selective degradation of mutant and abnormal proteins as well as certain short-lived regulatory proteins. Required for cellular homeostasis and for survival from DNA damage and developmental changes induced by stress. Degrades polypeptides processively to yield small peptide fragments that are 5 to 10 amino acids long. Binds to DNA in a double-stran…	UP
RC1_1249	1.10157	0.173342	0.505716	-0.0197164	-0.550518	0.038371	-1.01506	-1.16175	-1.09886	-1.62556	-1.27276	Post-translational modification, protein turnover, and chaperones	O	Involved in protein export. Acts as a chaperone by maintaining the newly synthesized protein in an open conformation	UP
RC1_1252	-1.64554	-0.925907	-1.56118	-1.41674	-1.24187	-2.99055	-2.12881	-2.04078	-3.05541	-0.955367	-1.25338	No orthologs found			DOWN
RC1_1253	-0.847636	-0.206484	-0.719718	-1.18438	-0.374277	-1.33619	-0.8416	-1.52143	-1.61479	-0.583005	-1.62015	Carbohydrate transport and metabolism	G	NADHX epimerase activity	DOWN
RC1_1255	0.184333	0.294788	-0.0712072	0.418723	-0.0342121	-1.05105	0.571869	-0.26928	-1.39757	-0.0678678	-1.69046	Function unknown	S	Sodium-dependent bicarbonate transporter	UP
RC1_1256	0.722124	0.145624	0.707649	0.582023	0.31369	1.54102	1.16772	1.37995	1.96717	0.151353	0.958799	Translation, ribosomal structure and biogenesis	J		UP
RC1_1257	-0.508932	-1.00884	-0.47259	-0.707866	-0.724867	0.440303	-0.147333	0.658186	2.02713	1.03427	1.99856	Amino acid transport and metabolism	E	Nitrogen regulatory protein pii	UP
RC1_1258	-0.383089	-0.478591	-0.0661358	0.0394926	0.0440731	0.83539	0.656516	1.21987	2.05147	1.63391	2.32355	Amino acid transport and metabolism	E	glutamine synthetase	UP
RC1_1259	-1.3796	-1.74415	-1.40783	-1.47242	-1.24073	-1.59225	-1.74905	-1.32796	-1.48019	-0.579205	-0.124213	No orthologs found			DOWN
RC1_1260	-1.86281	-0.839754	-1.17629	-1.64528	-1.00761	-2.41909	-1.29239	-1.55275	-2.02103	-0.794841	-1.4204	No orthologs found			DOWN
RC1_1263	-0.642264	1.21827	0.386348	0.0330498	0.901935	-1.35583	0.358872	-0.536168	-1.83177	0.130397	-1.82661	Function unknown	S	the catalytic subunit of succinate dehydrogenase (SDH). SDH is involved in complex II of the mitochondrial electron transport chain and is responsible for transferring electrons from succinate to ubiquinone (coenzyme Q). In is unclear whether it participates in the chemistry of FAD attachment (enzymatic function) or acts as a chaperone that maintains	UP
RC1_1269	-0.551675	-0.0871486	-0.299541	-0.162832	0.174716	-0.316907	0.265629	-0.718371	-1.01298	-0.527334	-1.50638	Function unknown	S	isoprenylcysteine carboxyl methyltransferase	UP
RC1_1272	0.975544	0.687038	1.09157	0.879327	0.612441	1.60399	0.753056	1.17486	1.77959	1.02536	1.68871	No orthologs found			UP
RC1_1277	0.172347	0.0540755	0.140404	0.190752	0.249794	0.838964	0.729683	0.96897	1.54478	1.3203	1.9303	Energy production and conversion	C	cytochrome c	UP
RC1_1278	-0.0191131	-0.0897565	0.193226	0.399104	0.500264	2.14702	1.7187	2.41949	3.28025	2.71145	3.42433	No orthologs found			UP
RC1_1279	0.225034	-0.00750916	0.368668	0.611861	0.781631	2.2122	1.96074	2.79577	3.52028	3.00952	3.80675	Energy production and conversion	C	cytochrome C oxidase	UP
RC1_1280	0.127109	-0.220755	0.131522	-0.0418135	-0.0055884	1.14907	0.890354	1.67505	2.53708	1.89213	2.70669	Energy production and conversion	C	cytochrome C oxidase, cbb3-type, subunit i	UP
RC1_1281	0.00775563	-0.191689	0.213107	0.269869	0.444424	1.69162	1.08198	1.9812	2.9002	2.27755	2.92198	Function unknown	S	Cytochrome C oxidase subunit I	UP
RC1_1285	-0.436669	0.15825	-0.507326	-0.933778	-0.119116	-0.579088	-0.260945	-0.951855	-1.02301	-0.583038	-1.51529	No orthologs found			UP
RC1_1287	0.0151805	-0.0199176	-0.147194	-0.117918	-0.160628	-0.00547306	-0.761235	-0.354711	-0.883136	-0.678129	-1.63985	No orthologs found			UP
RC1_1288	-0.663097	-1.36341	-0.989694	-1.63549	-1.55291	-0.870743	-1.72623	-1.37493	-0.862803	-1.56455	-1.26414	Function unknown	S	NA	DOWN
RC1_1292	0.0250007	0.119082	0.124593	-0.389209	-0.195986	-0.743904	-0.959108	-0.255412	-0.976247	-1.04062	-2.296	Function unknown	S	NA	UP
RC1_1294	-1.1377	0.342818	-0.169076	-0.676382	0.0986513	-2.41304	-1.63132	-2.03373	-2.57034	-1.28913	-3.49005	No orthologs found			UP
RC1_1295	0.0381613	-0.379987	-0.133024	-0.735057	-1.01411	-0.79281	-2.26499	-2.24076	-2.52792	-3.7766	-3.30927	No orthologs found			UP
RC1_1302	0.797864	0.138722	0.89965	0.5598	0.438945	2.20773	0.978793	1.77983	2.25484	0.0229133	1.00141	No results found			UP
RC1_1303	-0.380998	1.08483	0.524909	0.445707	1.35794	-0.616864	0.950143	1.01039	-0.311646	1.9758	0.430154	Replication, recombination and repair	L	Single-stranded-DNA-specific exonuclease (RecJ)	UP
RC1_1304	0.721238	0.712034	1.35276	1.39792	1.5965	2.30308	1.99232	2.30288	3.20491	2.59347	3.29698	Carbohydrate transport and metabolism	G	Fructose-1,6-bisphosphatase	UP
RC1_1305	0.533697	0.992084	1.19388	1.4113	1.54565	1.38497	1.62322	1.77553	1.72683	1.95726	2.07456	Amino acid transport and metabolism	E	homoserine dehydrogenase	UP
RC1_1306	0.525348	0.239027	0.838117	0.813191	0.692538	1.62915	1.11821	1.44462	1.76819	0.815342	1.31533	Amino acid transport and metabolism	E	aminotransferase	UP
RC1_1312	-0.0838294	-0.914764	-0.843941	-0.932988	-1.28121	-1.08251	-1.23339	-1.55988	-1.14294	-1.43384	-1.0474	Transcription	K	acetyltransferase	DOWN
RC1_1313	0.164326	1.03638	1.85756	2.38206	2.68755	3.03171	3.27467	3.60531	4.06756	3.90973	4.0858	Translation, ribosomal structure and biogenesis	J	30S ribosomal protein S9	UP
RC1_1314	0.565232	1.2397	1.83686	2.29124	2.6649	3.36932	3.61064	4.39118	4.72944	4.2983	4.41934	Translation, ribosomal structure and biogenesis	J	This protein is one of the early assembly proteins of the 50S ribosomal subunit, although it is not seen to bind rRNA by itself. It is important during the early stages of 50S assembly (By similarity)	UP
RC1_1321	-0.921249	0.181414	-0.785633	-0.893166	-0.544126	-2.37281	-0.91536	-1.76348	-2.64225	-1.55798	-2.6094	Inorganic ion transport and metabolism	P	tolerance protein	UP
RC1_1322	-0.601067	-0.714559	-0.988921	-1.25273	-1.18341	-1.26507	-1.76281	-1.16655	-1.50539	-0.97433	-1.24758	No orthologs found			DOWN
RC1_1323	0.646743	0.246844	0.746037	0.446978	0.279265	1.61243	0.751652	1.45817	1.91592	0.0529054	0.973978	No results found			UP
RC1_1324	0.199058	-0.512308	0.0104489	-0.577085	-1.02919	-0.163847	-1.28441	-0.796609	-0.647717	-2.19308	-1.38314	No orthologs found			UP
RC1_1326	0.07564	-0.447285	0.227233	0.193745	-0.130247	1.00071	0.42741	0.918034	1.79591	0.910347	1.69004	Replication, recombination and repair	L	This protein is one of the two subunits of integration host factor, a specific DNA-binding protein that functions in genetic recombination as well as in transcriptional and translational control (By similarity)	UP
RC1_1327	0.760908	1.07967	1.52882	1.61859	1.561	1.54857	1.51886	1.39905	1.36649	1.52319	1.73879	Lipid transport and metabolism	I	Catalyzes the condensation reaction of fatty acid synthesis by the addition to an acyl acceptor of two carbons from malonyl-ACP. Catalyzes the first condensation reaction which initiates fatty acid synthesis and may therefore play a role in governing the total rate of fatty acid production. Possesses both acetoacetyl-ACP synthase and acetyl transacylase activities. Its substrate specificity deter…	UP
RC1_1329	0.204769	0.5163	0.979065	1.0452	1.13005	1.8473	1.72416	2.24246	2.67162	1.56252	2.10002	Translation, ribosomal structure and biogenesis	J	50s ribosomal protein l32	UP
RC1_1331	-0.582652	0.321741	-0.629299	-0.54512	-0.425703	-1.7551	-1.17725	-1.57586	-2.42564	-1.25134	-2.77554	Function unknown	S	Ubiquinol-cytochrome C chaperone	UP
RC1_1333	-0.340669	0.0237836	-0.152734	0.00141167	0.135931	0.167263	0.564909	0.918184	1.60874	1.96596	2.64731	Energy production and conversion	C	pump that utilizes the energy of pyrophosphate hydrolysis as the driving force for	UP
RC1_1337	0.525923	0.997447	0.827771	1.26357	1.20302	0.628885	1.48727	1.17676	1.09194	1.55671	1.38159	Coenzyme transport and metabolism	H	Catalyzes the formation of 6,7-dimethyl-8- ribityllumazine by condensation of 5-amino-6-(D- ribitylamino)uracil with 3,4-dihydroxy-2-butanone 4-phosphate. This is the penultimate step in the biosynthesis of riboflavin (By similarity)	UP
RC1_1341	0.77395	0.889867	0.928655	1.00087	0.807857	1.3627	1.06248	1.13172	1.66557	0.805663	1.29057	Transcription	K	Negatively regulates transcription of bacterial ribonucleotide reductase nrd genes and operons by binding to NrdR- boxes (By similarity)	UP
RC1_1344	0.670871	-0.0561933	1.05824	1.19247	1.26919	2.79886	1.68633	2.61304	3.23038	1.84494	2.86748	Transcription	K	Transcriptional regulator	UP
RC1_1345	-0.0260185	-0.358018	-0.0423399	0.107051	-0.0721041	0.732137	0.552556	1.07514	1.83781	1.29188	1.71486	Function unknown	S	NA	UP
RC1_1346	0.229174	-0.271814	0.162871	-0.188742	-0.236844	1.12644	0.470551	1.53126	2.63618	1.30706	2.26837	Transcription	K	Transcriptional regulator, MarR family	UP
RC1_1351	-0.0552411	-0.586956	-0.745481	-0.349147	-0.119199	-0.362786	0.369596	-0.0023309	-0.513825	-0.548248	-1.58823	Lipid transport and metabolism	I	diacylglycerol kinase	UP
RC1_1352	0.42745	0.118983	0.588313	0.811242	1.01159	1.79427	1.70466	1.73766	1.74718	0.464404	0.676515	General function prediction only	R	Hydrolyzes cAMP to 5'-AMP. Plays an important regulatory role in modulating the intracellular concentration of cAMP, thereby influencing cAMP-dependent processes (By similarity)	UP
RC1_1353	-0.146831	0.32149	0.368582	0.609325	0.994948	1.18057	1.37538	1.71401	1.74262	1.9756	2.21894	Coenzyme transport and metabolism	H	delta-aminolevulinic acid dehydratase	UP
RC1_1357	-0.733099	-0.534081	-1.34715	-1.19274	-1.02185	-1.99258	-1.00372	-1.22128	-1.92467	-1.01701	-1.57731	Amino acid transport and metabolism	E	Specifically catalyzes the decarboxylation of meso- diaminopimelate (meso-DAP) to L-lysine (By similarity)	DOWN
RC1_1359	-0.948907	-0.666236	-0.891046	-0.791814	-0.448982	-1.12887	-0.717513	-0.745316	-1.60619	-0.274347	-0.677124	General function prediction only	R	flavin reductase domain protein, FMN-binding	DOWN
RC1_1361	-0.442448	-0.286132	-0.207596	-0.0570048	0.182686	0.640961	0.477371	1.26246	1.97682	2.10547	2.56667	Cell motility	N	Ompa motb domain protein	UP
RC1_1367	-1.38361	0.0331252	-0.581163	-1.66768	-0.491792	-2.43581	-1.27688	-1.63371	-3.85022	-1.03614	-4.40523	No orthologs found			UP
RC1_1369	-0.108757	0.0466785	-0.44557	-0.243949	0.156546	-0.65326	0.0467337	-0.406722	-1.08832	-0.67622	-1.64749	No orthologs found			UP
RC1_1372	-1.26995	0.149746	-0.624913	-0.932531	0.0792353	-1.91255	-0.46737	0.337757	-1.08912	0.879222	-0.479386	Secondary metabolites biosynthesis, transport, and catabolism	Q	isochorismatase	UP
RC1_1375	0.442784	-0.157476	0.429564	0.202082	-0.0921205	1.11327	0.420782	1.21739	1.68389	0.0222842	0.9728	No orthologs found			UP
RC1_1377	1.9336	1.59874	2.30895	2.10437	1.74181	3.06126	1.95072	2.55259	3.17362	1.68803	2.68495	Transcription	K	Transcriptional regulator	UP
RC1_1378	0.218432	0.328435	0.65416	0.773645	0.71842	0.97517	0.971313	1.21554	1.42934	1.38608	1.67378	Cell wall/membrane/envelope biogenesis	M	involved in the assembly of LPS in the outer leaflet of the outer membrane. Determines N-hexane tolerance and is involved in outer membrane permeability. Essential for envelope biogenesis (By similarity)	UP
RC1_1381	-0.730579	-0.0867703	-0.789964	-0.693486	-0.555219	-1.59309	-0.597794	-1.1685	-1.55528	-0.6986	-1.10435	Energy production and conversion	C	alcohol dehydrogenase	DOWN
RC1_1382	0.0755528	0.584028	0.873584	1.3629	1.70537	1.55368	1.9722	1.83231	1.5072	1.96379	1.5391	Function unknown	S	Protein of unknown function (DUF1318)	UP
RC1_1383	0.22428	0.350553	0.693323	1.2133	1.29407	1.77211	2.00061	2.11052	2.10115	1.9985	1.86276	Function unknown	S	(Lipo)protein	UP
RC1_1386	-0.338938	-0.0915961	0.240254	0.702101	0.732577	0.983319	1.07917	1.42612	1.61057	2.053	2.19626	Post-translational modification, protein turnover, and chaperones	O	peptidyl-prolyl cis-trans isomerase activity	UP
RC1_1387	0.0860545	-0.396392	-0.374506	-0.568704	-0.895115	-0.633868	-0.944952	-1.06598	-1.13878	-1.73673	-1.64682	Cell motility	N	flagellar basal-body rod protein	UP
RC1_1391	0.792235	0.756853	1.50566	1.4032	1.22294	2.40582	1.64947	2.24552	2.75876	1.35364	2.14119	Signal transduction mechanisms	T	Transcription factor that acts by binding directly to the RNA polymerase (RNAP). Required for negative regulation of rRNA expression and positive regulation of several amino acid biosynthesis promoters	UP
RC1_1393	0.0197432	0.251707	0.00461805	-0.0503206	0.0817763	-0.186608	-0.418537	-0.564203	-0.964298	-1.05143	-1.65687	Cell motility	N	Assembles around the rod to form the L-ring and probably protects the motor basal body from shearing forces during rotation (By similarity)	UP
RC1_1394	0.262825	0.41963	0.278547	0.430279	0.202667	-0.0368131	-0.179327	-0.523332	-0.70979	-0.676212	-1.70293	Cell motility	N	chemotactic signal-response protein cheL	UP
RC1_1395	0.0739942	-0.029474	-0.322422	-0.523934	-0.145522	-2.05145	-0.912817	-1.68478	-2.99054	-1.38546	-3.00891	Cell motility	N		UP
RC1_1397	1.08339	0.144785	0.738324	0.408401	0.29139	0.863226	-0.145306	-0.101018	-0.214392	-1.35722	-1.50839	Cell motility	N	Flagellar hook-length control protein FliK	UP
RC1_1401	0.304735	0.511049	0.923561	1.14523	1.0532	1.6315	1.60859	1.90841	2.2799	1.75101	2.1431	General function prediction only	R	GTPase that plays an essential role in the late steps of ribosome biogenesis (By similarity)	UP
RC1_1407	0.490923	-0.566365	0.652898	0.892716	0.78212	2.1236	1.31458	1.50663	1.49115	-0.178167	0.0468414	Signal transduction mechanisms	T	Two component transcriptional regulator, LuxR family	UP
RC1_1413	-0.385936	0.0490766	-0.217566	-0.113712	0.0682637	-1.39573	-0.57533	-1.01609	-1.50673	-0.817675	-1.77239	Carbohydrate transport and metabolism	G	GlcNAc 6-P deacetylase	UP
RC1_1414	-0.260485	-0.782282	-0.857579	-0.780547	-0.744233	-0.661199	-0.675198	-0.687909	-0.780827	-1.20491	-1.56015	No orthologs found			DOWN
RC1_1416	0.278087	0.29328	0.591385	0.506543	0.647093	0.932273	0.449505	0.823626	1.14753	1.16652	1.51849	Energy production and conversion	C	NADH dehydrogenase (Ubiquinone), 30 kDa subunit	UP
RC1_1418	0.559734	0.266311	0.725737	0.402227	0.470895	1.2881	0.418991	1.03834	1.75412	0.927803	1.70738	Function unknown	S	Hydrogenase 4, membrane component	UP
RC1_1420	0.0350654	-0.0825439	-0.491215	-0.703654	-0.948281	-1.2536	-1.17418	-1.43066	-1.61729	-1.06363	-1.02021	Energy production and conversion, Inorganic ion transport and metabolism	CP	Monovalent cation H antiporter subunit D	UP
RC1_1426	0.326227	-0.315926	0.0577907	-0.345651	-0.841908	-0.536503	-1.50553	-1.7375	-1.80457	-2.07223	-1.57118	No orthologs found			UP
RC1_1427	-0.125313	0.198714	-0.313122	-0.286168	-0.393973	-1.93955	-1.38477	-1.84451	-2.77347	-1.52067	-2.38031	Secondary metabolites biosynthesis, transport, and catabolism	Q	Methyltransferase	UP
RC1_1428	1.01256	0.635132	1.29021	1.01903	0.805155	2.10868	1.00039	1.67978	2.11666	0.353454	1.38054	Transcription	K	Transcriptional regulator	UP
RC1_1429	0.895866	0.752739	1.20229	1.12424	0.9545	1.8281	1.21764	1.36675	1.5715	0.838852	1.36459	Cell wall/membrane/envelope biogenesis	M	Efflux transporter rnd family, mfp subunit	UP
RC1_1436	-1.049	-0.647076	-0.994115	-0.907902	-0.505861	-1.67179	-0.536766	-0.736779	-1.31169	-0.0126228	-0.745537	Function unknown	S	Protein of unknown function (DUF3618)	DOWN
RC1_1442	0.0900409	-0.169655	0.407259	0.592639	0.353962	1.28582	0.632819	1.04656	1.69343	1.16184	1.78905	Secondary metabolites biosynthesis, transport, and catabolism	Q	lipid transport	UP
RC1_1448	-0.151394	0.129351	-0.561503	-0.487767	-0.102837	-1.3861	-0.318787	-0.820618	-1.50532	-0.389692	-1.0248	No orthologs found			UP
RC1_1451	-0.495464	0.622295	-0.790685	-0.671229	-0.548723	-2.41176	-1.24542	-2.06117	-3.29244	-1.60166	-3.22361	General function prediction only	R	Hydrolyzes cAMP to 5'-AMP. Plays an important regulatory role in modulating the intracellular concentration of cAMP, thereby influencing cAMP-dependent processes (By similarity)	UP
RC1_1453	0.410331	0.258269	0.433513	0.238222	0.218687	0.945534	0.569793	1.25995	1.62943	1.01644	1.51316	Post-translational modification, protein turnover, and chaperones	O	Cleaves peptides in various proteins in a process that requires ATP hydrolysis. Has a chymotrypsin-like activity. Plays a major role in the degradation of misfolded proteins (By similarity)	UP
RC1_1454	-1.01905	0.0619349	0.0711933	-0.322725	0.126393	-1.35151	-0.57188	-0.4306	-1.62255	0.482116	-0.434913	Amino acid transport and metabolism	E	glyoxalase bleomycin resistance protein dioxygenase	UP
RC1_1457	0.533581	-0.0276907	0.634465	0.810416	0.613059	1.26115	0.937272	0.850955	1.39808	0.684843	1.54664	Inorganic ion transport and metabolism	P	Binding-protein-dependent transport systems inner membrane component	UP
RC1_1458	0.761519	0.549816	1.00239	1.08479	0.991686	1.9141	1.4811	1.98632	2.36326	1.58318	2.15052	Inorganic ion transport and metabolism	P	transporter activity	UP
RC1_1459	0.478411	0.156256	0.542756	0.638436	0.52608	1.20277	0.88583	1.31651	1.55432	0.910636	1.39473	Amino acid transport and metabolism	E	Part of the ABC transporter complex PotABCD involved in spermidine putrescine import. Responsible for energy coupling to the transport system (By similarity)	UP
RC1_1467	0.394012	0.671591	0.140864	0.497492	0.0902252	-1.20426	-0.312424	-1.08129	-1.91569	-0.796081	-1.89515	No orthologs found			UP
RC1_1471	-0.174766	-0.156272	-0.199392	0.156176	0.277329	0.414875	0.846015	1.12626	1.43275	1.51983	1.63596	No orthologs found			UP
RC1_1472	0.767862	0.0882702	0.704194	0.469715	0.295017	1.49196	0.318699	0.850601	1.67446	0.732085	1.566	No orthologs found			UP
RC1_1477	0.578476	0.0686096	0.562895	0.136004	-0.439054	0.256679	-0.438901	-0.428793	-0.431696	-1.79274	-1.08892	No orthologs found			UP
RC1_1479	-1.22182	-0.979819	-1.42454	-1.28964	-1.293	-2.12341	-1.50483	-1.35986	-1.46653	-0.752432	-0.792324	Amino acid transport and metabolism	E	acetolactate synthase	DOWN
RC1_1483	-0.479403	-0.56224	-1.0988	-1.66977	-2.03858	-2.00722	-2.2604	-2.05407	-1.84182	-1.7523	-1.51883	No orthologs found			DOWN
RC1_1486	0.594321	0.85746	0.399661	0.0694659	0.209077	-0.371178	-0.660521	-1.00166	-1.46729	-1.41521	-2.13972	No orthologs found			UP
RC1_1493	1.96188	1.89113	2.48512	2.4978	2.15154	2.49127	1.8876	1.91111	2.11259	1.95718	2.34267	General function prediction only	R	An essential GTPase that binds both GDP and GTP, with rapid nucleotide exchange. Plays a role in 16S rRNA processing and 30S ribosomal subunit biogenesis and possibly also in cell cycle regulation and energy metabolism (By similarity)	UP
RC1_1497	0.835036	0.906239	1.21112	1.41196	1.45397	1.69836	1.49859	1.21608	1.5439	1.52133	1.78939	Coenzyme transport and metabolism	H	Catalyzes the complicated ring closure reaction between the two acyclic compounds 1-deoxy-D-xylulose-5-phosphate (DXP) and 3-amino-2-oxopropyl phosphate (1-amino-acetone-3-phosphate or AAP) to form pyridoxine 5'-phosphate (PNP) and inorganic phosphate (By similarity)	UP
RC1_1499	0.917264	0.887155	1.33428	1.35585	1.12723	1.65744	1.14557	1.41631	1.70879	1.11508	1.44069	Transcription, Signal transduction mechanisms	KT	In eubacteria ppGpp (guanosine 3'-diphosphate 5-' diphosphate) is a mediator of the stringent response that coordinates a variety of cellular activities in response to changes in nutritional abundance (By similarity)	UP
RC1_1501	0.0200523	0.175272	-0.0831279	-0.500089	-0.738424	-1.34516	-1.72592	-2.09527	-2.39695	-2.62588	-2.93078	Coenzyme transport and metabolism	H	2-Amino-4-hydroxy-6-hydroxymethyldihydropteridine pyrophosphokinase	UP
RC1_1502	0.600007	0.327011	0.562544	0.289908	0.0377157	0.84452	0.283777	0.940276	1.61538	0.817739	1.43017	Function unknown	S	conserved protein	UP
RC1_1504	-0.0659769	0.111338	0.387157	0.479279	0.617178	0.842284	0.810935	1.16709	1.27932	1.71199	1.9018	Function unknown	S	Protein of unknown function (DUF1036)	UP
RC1_1505	0.850245	0.964387	1.4122	1.42407	1.41548	2.15487	1.72896	2.07821	2.43199	1.97643	2.30721	Post-translational modification, protein turnover, and chaperones	O	Binds specifically to the SsrA RNA (tmRNA) and is required for stable association of SsrA with ribosomes (By similarity)	UP
RC1_1506	0.502562	0.512279	0.807005	0.977083	0.910897	1.42395	1.36027	1.69046	1.75873	1.37051	1.72412	Amino acid transport and metabolism	E	Catalyzes the condensation of (S)-aspartate-beta- semialdehyde (S)-ASA and pyruvate to 4-hydroxy- tetrahydrodipicolinate (HTPA) (By similarity)	UP
RC1_1508	0.270761	-0.300297	0.248946	-0.632603	-1.23151	-0.694732	-2.02083	-1.82205	-1.79644	-3.22441	-2.6235	No orthologs found			UP
RC1_1512	0.994443	0.819234	1.5041	1.30595	1.08858	2.20259	1.01916	1.56811	2.32583	1.19735	2.07729	Transcription	K	Transcriptional regulator	UP
RC1_1514	0.0301448	-0.409953	-0.401151	-0.240322	-0.212351	-0.292109	0.151944	-0.247411	-0.595978	-0.679416	-1.84693	General function prediction only	R	Methyltransferase	UP
RC1_1515	0.825787	0.300244	1.11295	0.885223	0.730746	2.2658	1.37432	2.27127	2.90069	1.09391	2.1258	No orthologs found			UP
RC1_1516	0.258233	0.490133	0.811886	0.978455	1.05573	1.11133	1.129	1.3042	1.32178	1.53635	1.82571	Translation, ribosomal structure and biogenesis	J	Allows the formation of correctly charged Gln-tRNA(Gln) through the transamidation of misacylated Glu-tRNA(Gln) in organisms which lack glutaminyl-tRNA synthetase. The reaction takes place in the presence of glutamine and ATP through an activated gamma-phospho-Glu-tRNA(Gln) (By similarity)	UP
RC1_1519	-0.602674	-0.0829933	-0.369038	-0.514501	-0.242148	-1.71402	-0.804278	-1.29024	-2.06164	-0.54322	-1.20146	General function prediction only	R	Auxin Efflux Carrier	DOWN
RC1_1520	-0.889748	-0.591464	-0.743425	-1.18996	-0.617816	-2.12342	-0.9076	-1.21422	-1.54042	-0.0566563	-0.726213	No orthologs found			DOWN
RC1_1522	-0.710331	0.0416577	-0.751467	-1.15322	-0.526013	-2.22382	-0.832235	-1.64208	-2.60391	-1.13535	-2.30649	Secondary metabolites biosynthesis, transport, and catabolism	Q	dienelactone hydrolase	UP
RC1_1526	0.81221	1.61144	1.66352	1.93344	2.08479	1.59852	2.1619	2.10307	1.98165	2.57354	2.42324	Function unknown	S	Catalyzes the transfer of an acyl group from acyl- phosphate (acyl-PO(4)) to glycerol-3-phosphate (G3P) to form lysophosphatidic acid (LPA). This enzyme utilizes acyl-phosphate as fatty acyl donor, but not acyl-CoA or acyl-ACP (By similarity)	UP
RC1_1531	1.5495	1.01311	1.75802	1.50011	1.25569	2.72324	1.46985	2.26996	2.68522	0.525312	1.75092	Translation, ribosomal structure and biogenesis	J	50S ribosomal protein L33	UP
RC1_1533	-0.0774357	-0.634113	-0.166069	-0.534863	-0.705922	0.436243	-0.0640244	0.488072	1.52794	0.73602	1.43664	Signal transduction mechanisms	T	response regulator	UP
RC1_1534	-0.0479279	0.439428	-0.0987539	0.00672331	-0.106951	-1.32652	-0.764114	-1.20977	-1.69706	-0.831366	-1.07776	Replication, recombination and repair	L	Poorly processive error-prone DNA polymerase involved in untargeted mutagenesis. Copies undamaged DNA at stalled replication forks which arise in vivo from mismatched or misaligned primer ends. These misaligned primers can be extended by polIV. Exhibits no 3-5 exonuclease (proofreading) activity. May be involved in translesional synthesis in conjunction with the beta clamp from polIII (By similar…	UP
RC1_1536	-0.505798	-0.33436	-0.796507	-1.00187	-1.19327	-1.85203	-1.80173	-2.62279	-3.12707	-2.79767	-3.27332	Transcription	K	Transcriptional regulator	DOWN
RC1_1537	-0.470288	-0.314679	-0.389959	-0.312583	-0.662363	-0.863718	-0.984292	-1.41828	-1.86643	-1.644	-2.10395	Replication, recombination and repair	L	DNA alkylation repair	DOWN
RC1_1540	0.367083	0.249778	0.747054	0.780919	0.697799	1.27765	1.21059	1.40179	1.69108	1.20203	1.74697	Translation, ribosomal structure and biogenesis	J	aspartyl-trna synthetase	UP
RC1_1543	0.253922	0.374688	0.614632	0.838573	0.835505	1.28863	1.17658	1.13508	1.59037	1.41389	1.80653	Nucleotide transport and metabolism, Inorganic ion transport and metabolism	FP	ppx gppa phosphatase	UP
RC1_1546	-0.555542	-0.0631827	-0.395951	-0.202112	-0.049329	-1.80058	-0.326753	-0.791722	-1.83029	-0.106831	-0.798753	Function unknown	S	adenylate cyclase	DOWN
RC1_1553	0.0530451	0.448639	-0.242895	-0.19472	0.0995971	-0.595753	0.27395	-0.329124	-0.788157	-0.373625	-1.5156	No orthologs found			UP
RC1_1554	1.13456	1.52347	1.68058	1.90344	1.93796	1.89881	2.33181	2.33897	2.1981	2.31558	2.24416	Nucleotide transport and metabolism	F	Major role in the synthesis of nucleoside triphosphates other than ATP. The ATP gamma phosphate is transferred to the NDP beta phosphate via a ping-pong mechanism, using a phosphorylated active-site intermediate (By similarity)	UP
RC1_1558	0.532014	0.156361	0.830118	0.59982	0.52024	1.64973	0.725848	1.28552	1.83476	0.90769	1.92523	Replication, recombination and repair	L	Transposase	UP
RC1_1559	0.161571	0.950963	0.752476	0.72848	1.03787	1.11656	1.0784	1.22763	1.32554	1.48113	1.61512	Function unknown	S	YicC domain protein	UP
RC1_1560	0.805223	0.892712	1.27838	1.34741	1.41793	2.04114	1.84926	2.13441	2.64599	1.99686	2.6012	Nucleotide transport and metabolism	F	Essential for recycling GMP and indirectly, cGMP (By similarity)	UP
RC1_1561	0.21974	0.344354	1.15457	0.888561	0.981718	1.43528	1.0228	1.15274	1.44431	1.13982	1.73426	Translation, ribosomal structure and biogenesis	J	Specifically dimethylates two adjacent adenosines (A1518 and A1519) in the loop of a conserved hairpin near the 3'-end of 16S rRNA in the 30S particle. May play a critical role in biogenesis of 30S subunits (By similarity)	UP
RC1_1562	0.585477	1.40114	1.89069	2.08362	2.07843	2.14301	2.06592	2.42373	2.70653	2.16252	2.42634	Coenzyme transport and metabolism	H	Catalyzes the NAD(P)-dependent oxidation of 4- (phosphohydroxy)-L-threonine (HTP) into 2-amino-3-oxo-4- (phosphohydroxy)butyric acid which spontaneously decarboxylates to form 3-amino-2-oxopropyl phosphate (AHAP) (By similarity)	UP
RC1_1563	0.615603	1.21316	1.33178	1.62315	1.76413	1.57748	1.94043	1.81349	1.65952	1.84952	1.70377	Post-translational modification, protein turnover, and chaperones	O	peptidyl-prolyl cis-trans isomerase	UP
RC1_1564	0.853897	0.787168	1.38805	1.64512	1.39452	2.04614	1.86926	1.78769	1.93267	1.23121	1.55525	General function prediction only	R	Permease yjgp yjgq family	UP
RC1_1566	0.0258161	0.399934	0.534743	0.64431	0.82811	0.990642	0.871164	1.16751	1.37772	1.31093	1.68355	Amino acid transport and metabolism	E	Presumably involved in the processing and regular turnover of intracellular proteins. Catalyzes the removal of unsubstituted N-terminal amino acids from various peptides (By similarity)	UP
RC1_1569	0.51403	1.08523	1.40318	1.71439	1.95396	1.98726	2.28823	2.39411	2.41196	2.48867	2.39376	Lipid transport and metabolism	I	Catalyzes the condensation reaction of fatty acid synthesis by the addition to an acyl acceptor of two carbons from malonyl-ACP (By similarity)	UP
RC1_1570	1.57611	1.09538	1.84671	1.84199	1.69648	3.10662	2.42844	3.06945	4.0197	2.84393	3.81338	Lipid transport and metabolism	I	Carrier of the growing fatty acid chain in fatty acid biosynthesis (By similarity)	UP
RC1_1571	-0.0749286	0.55116	0.824152	1.12828	1.23721	0.719295	1.43619	1.25297	1.12563	1.76557	1.79705	Lipid transport and metabolism	I	)-reductase	UP
RC1_1573	0.836359	0.725307	1.36466	1.50451	1.48555	2.75563	2.15495	2.81495	3.33378	2.35546	3.07586	Translation, ribosomal structure and biogenesis	J	Binds together with S18 to 16S ribosomal RNA (By similarity)	UP
RC1_1574	0.370224	0.736999	1.01527	1.56804	1.61948	1.99278	2.27192	2.25274	2.64068	2.54982	2.85048	Translation, ribosomal structure and biogenesis	J	Binds as a heterodimer with protein S6 to the central domain of the 16S rRNA, where it helps stabilize the platform of the 30S subunit (By similarity)	UP
RC1_1575	0.725395	1.1457	2.0729	2.56775	2.7177	3.43554	3.33568	3.76531	3.99554	3.83962	4.1817	Translation, ribosomal structure and biogenesis	J	Binds to the 23S rRNA (By similarity)	UP
RC1_1581	-0.878486	-0.739208	-0.806203	-1.22843	-0.746061	-1.74766	-1.27986	-1.33304	-2.03658	-0.85421	-1.85826	No orthologs found			DOWN
RC1_1586	1.10594	0.839419	1.38118	1.35964	1.28535	2.17392	1.16872	1.95754	2.73427	1.605	2.51147	General function prediction only	R	Dehydrogenase reductase	UP
RC1_1588	0.207419	-0.252693	-0.363978	-0.812342	-1.2697	-1.18043	-1.70091	-1.73722	-1.7516	-1.89931	-1.65985	Amino acid transport and metabolism	E	oxidoreductase	UP
RC1_1592	-0.667401	-1.15688	-1.26831	-1.20749	-0.806733	-1.09924	-0.543014	-0.863029	-1.39996	-0.813671	-2.05486	Signal transduction mechanisms	T		DOWN
RC1_1596	0.30996	0.470842	-0.0287255	-0.211802	-0.320707	-1.08744	-0.870675	-1.32022	-1.79472	-1.51483	-2.45699	Function unknown	S	Protein of unknown function (DUF3108)	UP
RC1_1601	-1.1032	-0.76111	-0.693307	-0.802711	-0.379569	-1.61251	-1.03644	-0.953956	-1.53962	0.034562	-0.597569	Function unknown	S	conserved protein	UP
RC1_1604	0.278201	0.723614	0.540121	0.558933	0.6525	0.0740062	0.121345	-0.461201	-0.580212	-0.665084	-1.51134	Function unknown	S	Protein of unknown function (DUF455)	UP
RC1_1605	0.693457	0.177518	0.742033	0.782626	0.516118	1.05617	0.616436	0.634814	0.977987	0.911463	1.50728	Function unknown	S	secreted protein	UP
RC1_1607	-0.0736753	-0.534447	-0.070614	-0.150587	-0.156682	1.09371	0.991222	2.00524	2.91991	2.40648	3.27255	Cell wall/membrane/envelope biogenesis	M	outer membrane protein W	UP
RC1_1612	0.912285	0.46454	0.908905	0.8379	0.518388	1.73263	0.582442	0.899079	1.19998	0.119425	0.670436	Replication, recombination and repair	L	transposase	UP
RC1_1614	0.561535	0.389906	0.957175	0.992197	0.84761	1.45177	1.10725	1.45782	1.98349	1.25304	1.87268	Energy production and conversion	C	Ferredoxin	UP
RC1_1616	-0.0627753	-0.00795402	-0.197592	-0.132218	-0.047523	-0.733513	0.285491	-0.365979	-1.46196	-0.222445	-1.539	Amino acid transport and metabolism	E	cysteine desulfurase	UP
RC1_1620	0.236411	-0.114564	0.392525	0.35931	0.28696	1.26208	0.87866	1.51436	1.85645	0.661227	1.15738	General function prediction only	R	alpha, beta	UP
RC1_1622	0.786339	0.368422	0.778183	0.778058	0.693868	1.15572	0.974144	1.06546	1.52682	0.838946	1.46569	Translation, ribosomal structure and biogenesis	J	Catalyzes the attachment of tyrosine to tRNA(Tyr) in a two-step reaction tyrosine is first activated by ATP to form Tyr- AMP and then transferred to the acceptor end of tRNA(Tyr) (By similarity)	UP
RC1_1625	1.38974	1.38728	1.95791	1.8403	1.55423	1.89762	1.28226	1.03322	0.785714	0.42492	0.432873	Post-translational modification, protein turnover, and chaperones	O	alkyl hydroperoxide reductase Thiol specific antioxidant Mal allergen	UP
RC1_1628	-0.991551	0.102002	-0.560445	-0.96816	-0.259381	-1.97236	-0.910369	-0.795153	-1.86148	-0.516766	-1.59583	Cell cycle control, cell division, chromosome partitioning	D	cobyrinic Acid a,c-diamide synthase	UP
RC1_1629	-0.624989	0.144239	-0.273157	-0.328857	0.259872	-0.473577	0.0599665	-0.448033	-1.70539	-0.104002	-0.717796	Translation, ribosomal structure and biogenesis	J	sua5 ycio yrdc ywlc family protein	UP
RC1_1634	0.0148855	-0.043419	-0.33727	-0.170225	0.533128	-0.595054	0.770383	-0.140809	-0.562285	0.322124	-1.51682	No orthologs found			UP
RC1_1636	0.410055	-1.17514	-0.579719	-0.96268	-1.02288	0.0543981	-0.666764	-0.1574	-0.125098	-1.76611	-1.09367	No orthologs found			UP
RC1_1637	-0.118511	-0.675949	-0.804526	-0.483712	-0.281449	-1.31337	-0.567833	-1.09198	-1.76904	-1.23908	-2.51076	No orthologs found			DOWN
RC1_1639	-0.217221	-0.0415599	-0.243606	-0.229793	0.242957	-0.346781	0.325037	-0.0404122	-0.66011	-0.546494	-1.74505	Cell wall/membrane/envelope biogenesis	M	transglycosylase	UP
RC1_1642	0.0457316	0.0908257	-0.174205	0.0152173	-0.269192	-0.992441	-0.902864	-1.42154	-1.933	-1.52499	-2.0874	Cell wall/membrane/envelope biogenesis	M	Efflux transporter rnd family, mfp subunit	UP
RC1_1644	-0.679639	-0.608388	-1.11554	-0.958744	-0.950158	-2.37432	-2.2021	-2.14647	-3.1425	-2.20477	-3.13459	Function unknown	S	Inhibits all the catalytic activities of DNA gyrase by preventing its interaction with DNA. Acts by binding directly to the C-terminal domain of GyrB, which probably disrupts DNA binding by the gyrase (By similarity)	DOWN
RC1_1647	1.0526	0.50647	1.25724	0.997141	0.636163	1.77329	0.672202	1.16148	1.51075	0.192639	1.11576	Translation, ribosomal structure and biogenesis	J	however, it seems to stimulate more or less all the activities of the other two initiation factors, IF-2 and IF-3 (By similarity)	UP
RC1_1655	-0.934557	-0.8004	-1.13717	-1.75881	-1.13378	-2.89475	-1.85882	-1.21909	-2.4032	-0.733027	-2.01022	No orthologs found			DOWN
RC1_1658	0.347201	0.620822	0.43182	0.140863	0.0536762	-0.118884	-0.331965	-0.388074	-0.733181	-1.26014	-1.63245	Function unknown	S	domain protein	UP
RC1_1659	-0.201831	1.45611	0.672321	0.0772894	0.73625	-1.16591	-0.462673	-0.396103	-2.01122	-0.127833	-1.20798	No orthologs found			UP
RC1_1661	1.24827	1.64524	1.31714	1.45132	1.28319	0.843238	0.6611	0.612318	0.625152	0.613969	1.18457	Cell wall/membrane/envelope biogenesis	M	O-Antigen Polymerase	UP
RC1_1664	0.0326188	0.72574	0.3047	0.0804766	0.249285	-0.319293	-0.620422	-1.0813	-1.48042	-1.27488	-1.63759	General function prediction only	R	Folate-binding protein involved in regulating the level of ATP-DnaA and in the modification of some tRNAs. It is probably a key factor in regulatory networks that act via tRNA modification, such as initiation of chromosomal replication (By similarity)	UP
RC1_1668	0.314311	1.0775	1.19449	1.33258	1.59956	1.44458	1.62357	1.67869	1.52785	1.72805	1.64386	Translation, ribosomal structure and biogenesis	J	Glycyl-tRNA synthetase beta subunit	UP
RC1_1672	0.35254	0.76901	0.414493	0.582254	0.328261	-0.627099	-0.543399	-1.2559	-1.76062	-1.14886	-1.89619	Post-translational modification, protein turnover, and chaperones, Intracellular trafficking, secretion, and vesicular transport	OU	Signal peptide peptidase, SppA	UP
RC1_1673	-1.82827	-0.602199	-1.15818	-0.956218	-0.630959	-3.06442	-1.57512	-1.04207	-3.12517	-0.931195	-3.31257	General function prediction only	R	Specifically methylates the adenine in position 37 of tRNA(1)(Val) (anticodon cmo5UAC) (By similarity)	DOWN
RC1_1674	-0.649976	-0.523217	-0.683001	-1.17208	-0.747821	-1.69712	-1.35561	-1.20861	-2.6265	-1.24073	-2.6124	No orthologs found			DOWN
RC1_1677	0.651322	0.545398	0.604425	0.58258	0.512559	0.997669	0.850917	1.06682	1.53222	0.639265	0.716506	No results found			UP
RC1_1678	-1.68158	-0.241647	-0.994512	-1.58732	-0.778892	-2.33221	-1.46405	-2.37049	-2.62786	-0.905779	-2.9883	No orthologs found			DOWN
RC1_1679	-0.724561	-0.139002	-0.500636	-1.07236	-0.262922	-1.498	-0.0981569	-0.622453	-1.76384	0.206129	-1.51966	No orthologs found			UP
RC1_1680	-0.510545	-0.781323	-0.974375	-0.933392	-0.798106	-1.82738	-1.12382	-1.999	-2.98388	-1.82383	-2.98224	Function unknown	S	acetyltransferase	DOWN
RC1_1682	-0.168967	-0.858782	-0.586027	-0.720256	-0.927521	-1.18263	-0.672543	-1.11397	-1.82301	-1.3694	-2.13171	General function prediction only	R	phosphoribosyltransferase	DOWN
RC1_1689	0.11182	-0.879546	-0.742639	-0.449736	-0.43472	-1.4736	-0.899174	-0.555728	-1.74619	-0.582415	-0.439717	Replication, recombination and repair	L	Transposase	UP
RC1_1693	3.06581	3.28947	3.6712	3.47155	3.10236	3.52433	2.73716	2.81621	2.51162	1.65584	1.63407	Function unknown	S	Phasin protein	UP
RC1_1697	0.0969523	0.428414	0.714017	1.05336	1.3673	1.34799	1.84195	1.91888	1.86974	2.13019	2.213	Carbohydrate transport and metabolism	G	Catalyzes the conversion of glucosamine-6-phosphate to glucosamine-1-phosphate (By similarity)	UP
RC1_1698	0.382468	0.130875	0.621915	0.626474	0.579265	1.35986	1.25518	1.58836	1.73546	1.16234	1.62353	Cell wall/membrane/envelope biogenesis	M	UDP-glucose 6-dehydrogenase	UP
RC1_1699	0.0524779	-0.176382	0.178602	0.224264	0.269011	1.06085	1.21499	1.60004	1.91612	1.13191	1.49375	Cell wall/membrane/envelope biogenesis	M	utp--glucose-1-phosphate uridylyltransferase	UP
RC1_1701	-0.371202	-0.0289875	-0.674762	-0.725018	-0.804419	-2.00685	-1.61415	-2.08884	-2.78083	-1.83227	-2.20463	Function unknown	S	NA	DOWN
RC1_1708	-1.07691	-0.72587	-0.817456	-1.2794	-0.815975	-1.85923	-1.69716	-1.35685	-2.37599	-1.12308	-1.76812	Transcription	K	Transcriptional regulator	DOWN
RC1_1711	-0.455048	-1.14544	-0.9344	-1.06135	-1.0442	-1.34647	-1.30636	-1.30385	-1.615	-1.71284	-1.69969	No orthologs found			DOWN
RC1_1713	0.0811471	0.838259	0.246038	0.0683035	0.700128	-0.888469	-0.651843	-0.352276	-1.48949	-0.211163	-1.86663	No orthologs found			UP
RC1_1714	1.33885	-0.162994	0.571007	0.203218	0.110904	1.57075	0.841894	1.14346	1.24565	-1.26859	-0.400451	Function unknown	S	hydrophobic protein	UP
RC1_1718	0.256638	-0.0927467	0.370765	0.328475	0.0709035	0.627078	0.473493	0.778198	1.53749	1.16764	2.03542	Secondary metabolites biosynthesis, transport, and catabolism	Q	Homospermidine synthase	UP
RC1_1720	0.492431	0.93727	1.05108	1.38573	1.52331	1.23272	1.65744	1.57569	1.5112	1.83336	1.99575	Nucleotide transport and metabolism	F	Plays an important role in the de novo pathway of purine nucleotide biosynthesis	UP
RC1_1726	0.235778	-0.371591	0.189628	-0.266154	-0.561457	0.387799	-0.389162	-0.18345	0.0326703	-1.53387	-0.590839	No orthologs found			UP
RC1_1728	0.696074	0.408619	0.907439	0.63071	0.462804	1.61145	0.776842	1.47437	1.44837	-0.155247	0.459443	No results found			UP
RC1_1729	0.269243	0.370552	0.181626	0.182148	0.0429257	-0.731599	-0.19335	-0.683833	-1.41404	-0.733284	-1.95832	No orthologs found			UP
RC1_1732	0.0815221	-0.167199	0.401168	0.138003	-0.0227618	0.960756	0.508915	1.0678	1.79708	0.54703	1.25948	No orthologs found			UP
RC1_1733	-0.000175604	-0.0482217	0.279421	0.252672	0.248902	0.956632	0.592323	1.00962	1.69376	1.25538	1.84143	Replication, recombination and repair	L	Helicase	UP
RC1_1734	0.179743	-0.187297	0.488767	0.482792	0.319703	1.80604	1.14418	1.72372	2.43922	1.24301	1.93527	No orthologs found			UP
RC1_1735	-0.520872	0.226521	-0.59488	-0.58467	-0.349954	-1.3307	-0.744004	-0.912818	-1.7298	-0.96793	-1.28632	Function unknown	S	NA	UP
RC1_1737	-1.09451	-0.23719	-1.42475	-1.11207	-0.93309	-2.83524	-1.17423	-1.80633	-3.21395	-1.65386	-3.67433	No orthologs found			DOWN
RC1_1745	-0.75772	-1.38748	-1.2585	-1.56699	-1.72295	-1.22033	-1.57559	-1.11217	-0.260035	-0.741277	-0.277785	Function unknown	S	inner membrane protein YbaN	DOWN
RC1_1746	-1.45256	-1.15509	-1.98054	-1.80469	-1.59282	-2.65583	-1.80444	-1.07651	-1.65525	0.45095	0.0898984	Transcription	K	Transcriptional regulator	UP
RC1_1749	-1.02814	-0.815589	-1.25748	-1.1833	-0.827856	-2.15477	-0.920096	-1.09442	-1.54258	-0.645082	-1.06635	Function unknown	S	Lipopolysaccharide kinase (Kdo/WaaP) family	DOWN
RC1_1750	-0.669292	-0.186528	-0.542397	-0.488032	-0.262922	-1.42413	-0.594791	-0.55646	-1.57405	-0.17136	-0.25132	Function unknown	S	NA	DOWN
RC1_1752	-0.441723	-0.949002	-0.497531	-0.508079	-0.392625	1.0392	0.494366	1.35193	2.25549	1.26155	2.18584	Signal transduction mechanisms, Transcription	T, K	regulatoR, ctrA	UP
RC1_1754	0.347476	0.287289	0.727384	0.843081	1.02925	2.07656	2.10292	2.76044	3.50555	3.11516	3.82549	Signal transduction mechanisms	T	Histidine kinase	UP
RC1_1755	-0.0703819	-0.116138	0.118399	0.100456	0.275543	0.812473	1.08566	1.33174	1.74734	1.67872	2.13076	Signal transduction mechanisms	T	protein-glutamate methylesterase activity	UP
RC1_1756	-0.314537	-0.829004	-0.372045	-0.496264	-0.4385	0.479943	0.306399	0.773645	1.59343	1.08095	1.88303	Signal transduction mechanisms	T	response regulator	UP
RC1_1757	0.115308	0.0340971	0.289856	0.464747	0.584027	1.43924	1.38535	1.77233	2.473	1.97837	2.7896	Cell motility, Signal transduction mechanisms	NT	chew protein	UP
RC1_1758	-0.0627568	-0.480392	-0.162596	-0.422148	-0.241365	0.975156	0.641072	1.48668	2.28719	1.50001	2.29197	Signal transduction mechanisms	T	CheA signal transduction histidine kinase	UP
RC1_1760	-1.00336	-0.957025	-1.61512	-1.36374	-1.35309	-2.29529	-1.28134	-1.83553	-2.01036	-1.10399	-1.36657	Function unknown	S	Protein of unknown function (DUF3553)	DOWN
RC1_1761	-1.32758	-1.2913	-1.29483	-1.41704	-1.24604	-2.25442	-1.4181	-1.93968	-2.22218	-0.973031	-1.32865	Cell wall/membrane/envelope biogenesis	M	asmA family	DOWN
RC1_1762	1.02668	0.783023	0.95338	0.577407	0.197536	0.128893	-0.764956	-1.2065	-1.50059	-2.00381	-1.99169	Coenzyme transport and metabolism	H	Catalyzes, together with MoaC, the conversion of 5'-GTP to cyclic pyranopterin monophosphate (cPMP or molybdopterin precursor Z) (By similarity)	UP
RC1_1763	0.0500606	-0.0347814	0.55357	0.395318	0.558841	1.10706	0.987142	1.13473	1.62771	1.22012	1.7166	Carbohydrate transport and metabolism	G	Catalyzes the phosphorylation of NAD to NADP. Utilizes ATP and other nucleoside triphosphates as well as inorganic polyphosphate as a source of phosphorus (By similarity)	UP
RC1_1768	-0.196152	-0.294265	-0.0601824	-0.073014	-0.147109	0.469006	0.293584	0.827819	1.52068	1.08847	1.56331	Function unknown	S	Crea protein	UP
RC1_1770	0.169273	-0.304266	-0.201605	-0.547443	-0.918988	-0.399901	-0.846286	-0.863169	-0.959098	-1.60402	-1.27805	Post-translational modification, protein turnover, and chaperones	O	Band 7 protein	UP
RC1_1771	-1.04651	-0.0891155	-0.480404	-0.994481	-0.587361	-1.99367	-0.775229	-1.16644	-1.77624	-0.705668	-1.50511	Post-translational modification, protein turnover, and chaperones, Intracellular trafficking, secretion, and vesicular transport	OU	Membrane	DOWN
RC1_1772	-0.0299677	-0.146939	-0.301462	-0.341841	-0.293912	-0.113472	0.464276	0.977184	1.38226	1.69935	2.1721	No orthologs found			UP
RC1_1773	0.264028	0.0673652	0.74879	0.841183	0.668763	1.45129	1.03925	1.23574	1.92752	1.33077	2.12188	Function unknown	S	SapC family	UP
RC1_1777	0.431393	0.0937879	0.49824	0.70514	0.725635	1.35248	1.18761	1.35787	1.55511	0.825899	1.37271	No orthologs found			UP
RC1_1779	-0.240487	0.63791	0.390475	0.587091	1.15167	0.592291	1.68549	1.88936	1.58742	2.61994	2.40547	Signal transduction mechanisms	T	response regulator	UP
RC1_1785	-0.886885	-1.09242	-1.31607	-1.45883	-1.51268	-1.56811	-1.12925	-0.602884	-0.872848	-0.660797	-0.720286	No orthologs found			DOWN
RC1_1793	-1.31828	-0.652188	-0.888206	-0.955445	-0.745645	-1.7018	-0.717135	-0.847569	-1.38279	-0.0325192	-0.484756	Coenzyme transport and metabolism	H	phosphomethylpyrimidine kinase	DOWN
RC1_1799	2.13617	1.68441	2.40851	2.08737	1.61523	2.65467	1.31552	1.59803	2.04175	0.72674	1.51489	Cell wall/membrane/envelope biogenesis	M	Ompa motb domain protein	UP
RC1_1800	0.716849	0.368937	1.03425	1.11926	1.01426	1.93163	1.50197	1.90668	2.24509	1.29693	1.73232	Intracellular trafficking, secretion, and vesicular transport	U	Involved in the TonB-independent uptake of proteins (By similarity)	UP
RC1_1801	0.497178	0.439415	1.07755	1.12019	1.14314	2.25387	1.4748	2.04091	2.27487	1.20349	1.29215	Function unknown	S	tolA protein	UP
RC1_1802	-0.0147005	0.0196107	-0.343642	-0.170968	-0.389866	-0.706962	-0.308103	-0.791845	-1.19208	-0.964202	-1.71069	Intracellular trafficking, secretion, and vesicular transport	U	Biopolymer transport protein exbD tolR	UP
RC1_1805	0.80974	1.10518	1.38094	1.48114	1.46843	1.7111	1.33774	1.30027	1.26377	1.25549	1.2954	Replication, recombination and repair	L	The RuvA-RuvB complex in the presence of ATP renatures cruciform structure in supercoiled DNA with palindromic sequence, indicating that it may promote strand exchange reactions in homologous recombination. RuvAB is a helicase that mediates the Holliday junction migration by localized denaturation and reannealing (By similarity)	UP
RC1_1810	0.319272	0.562349	0.2964	0.362631	0.00258689	-1.25315	-1.20948	-1.84556	-3.52101	-1.47409	-2.82429	No results found			UP
RC1_1813	-0.164312	0.207437	0.517721	0.669079	0.683251	0.969234	0.931626	1.12878	1.59517	1.53937	1.84775	No orthologs found			UP
RC1_1815	-1.27293	-0.77479	-1.14378	-1.01198	-1.05473	-2.32153	-1.05572	-1.44179	-2.28688	-0.953884	-1.33838	Defence mechanisms	V	(ABC) transporter	DOWN
RC1_1817	-0.253123	0.45109	0.0333212	-0.163581	0.673405	-0.425127	0.0391042	1.0412	0.190617	1.58614	0.808895	Carbohydrate transport and metabolism	G	Transketolase	UP
RC1_1818	0.950428	0.61593	0.993846	0.91679	0.662508	1.39687	1.07064	1.29004	1.63814	1.2379	1.77638	Carbohydrate transport and metabolism	G	glyceraldehyde3phosphate dehydrogenase	UP
RC1_1822	1.31582	1.40291	1.69806	1.50957	1.29545	1.45778	1.12498	0.936061	0.802557	0.177811	0.19506	Carbohydrate transport and metabolism	G	Aldolase	UP
RC1_1825	-0.888721	-0.913532	-1.59021	-1.79475	-2.02181	-2.70535	-2.45898	-2.42166	-2.19918	-1.24281	-1.28132	Function unknown	S	NA	DOWN
RC1_1830	0.938218	0.977462	1.20659	1.22962	1.04165	1.51448	1.48814	1.72241	1.91137	1.65005	1.98827	Translation, ribosomal structure and biogenesis	J	Involved in peptide bond synthesis. Stimulates efficient translation and peptide-bond synthesis on native or reconstituted 70S ribosomes in vitro. Probably functions indirectly by altering the affinity of the ribosome for aminoacyl-tRNA, thus increasing their reactivity as acceptors for peptidyl transferase (By similarity)	UP
RC1_1833	1.10975	0.999686	1.4246	1.09014	0.864262	1.61608	0.850377	1.15904	1.76779	1.36741	2.31221	Amino acid transport and metabolism	E	(ABC) transporter	UP
RC1_1836	0.130297	-0.200991	-0.173186	-0.369076	-0.221884	0.620815	0.627875	0.878558	1.58719	1.15434	1.83745	Function unknown	S	Chemotaxis sensory transducer	UP
RC1_1838	1.18735	1.42097	1.99639	2.12268	2.02049	2.48552	2.39344	2.59444	2.7463	2.19629	2.68986	Translation, ribosomal structure and biogenesis	J	50S ribosomal protein L3-1	UP
RC1_1840	1.06193	0.736302	1.37501	1.21316	0.842279	1.69069	0.198665	0.373307	0.272082	-0.776212	-0.578761	Post-translational modification, protein turnover, and chaperones	O	response to heat	UP
RC1_1841	1.07581	1.04934	1.50786	1.01482	0.669702	1.28175	-0.329141	-0.156363	-0.321127	-1.79695	-1.47035	No orthologs found			UP
RC1_1842	0.11197	-0.239795	-0.512604	-0.541447	-0.538986	-1.09488	-0.663139	-0.911064	-1.33671	-1.45405	-2.10053	Transcription	K	RNA polymerase	UP
RC1_1844	-0.626341	-1.06679	-1.09895	-1.548	-1.77928	-1.27548	-1.53852	-1.05758	-0.669834	-1.07417	-0.66215	No orthologs found			DOWN
RC1_1847	-0.0821938	0.52392	-0.0361637	-0.0393532	0.000578207	-1.15655	-0.463063	-0.963053	-1.71797	-1.10174	-1.90634	No orthologs found			UP
RC1_1848	-1.31734	-1.69449	-2.25548	-1.9823	-1.88438	-2.51432	-2.19698	-2.07937	-2.06187	-1.12785	-0.871392	No orthologs found			DOWN
RC1_1852	-1.09002	-0.288813	-0.666191	-0.759209	-0.306233	-1.55602	-0.283263	-0.154366	-0.80168	0.381793	-0.116829	Carbohydrate transport and metabolism	G	phosphohexokinase	UP
RC1_1854	0.222816	0.0966387	0.593075	0.710332	0.689928	1.14786	1.08413	1.2947	1.79005	1.75615	2.28151	Post-translational modification, protein turnover, and chaperones	O	endothelin-converting enzyme	UP
RC1_1855	0.464028	0.42875	0.220952	0.324423	0.773827	-0.462091	0.342941	-0.868945	-1.5113	-0.274977	-2.47848	No orthologs found			UP
RC1_1857	-0.938136	-0.763116	-1.26315	-1.12096	-1.16205	-1.5425	-1.48889	-1.87196	-2.41256	-1.92506	-2.06063	No orthologs found			DOWN
RC1_1860	-1.37988	-1.44513	-1.46089	-1.54163	-1.25342	-1.18046	-1.39889	-0.958394	0.0172549	-0.0962489	0.484481	No orthologs found			UP
RC1_1862	-0.114722	1.20578	0.690474	0.903891	1.02362	-0.225491	0.833378	1.35856	0.580963	1.81515	0.930548	Function unknown	S	arylsulfate sulfotransferase-like protein	UP
RC1_1872	0.0189825	-0.354646	-0.434917	-0.157918	-0.509245	-0.023816	-1.12955	-1.60709	-0.656038	-1.39073	-1.61898	Function unknown	S	NA	UP
RC1_1873	-2.07126	-1.88224	-2.448	-2.59972	-2.07274	-2.8701	-2.28484	-2.38191	-2.22974	-0.924643	-0.699063	Translation, ribosomal structure and biogenesis	J	Catalyzes the GTP-dependent ribosomal translocation step during translation elongation. During this step, the ribosome changes from the pre-translocational (PRE) to the post- translocational (POST) state as the newly formed A-site-bound peptidyl-tRNA and P-site-bound deacylated tRNA move to the P and E sites, respectively. Catalyzes the coordinated movement of the two tRNA molecules, the mRNA and…	DOWN
RC1_1874	0.0945131	0.811398	0.198274	0.312989	0.478281	-0.832868	-0.346627	-0.631614	-1.83049	-0.658158	-1.69406	Cell wall/membrane/envelope biogenesis	M	nucleotidyl transferase	UP
RC1_1876	0.887595	0.289776	0.465014	-0.0317959	-0.466612	0.381797	-0.797696	-0.455844	-0.412773	-1.61835	-0.978474	Inorganic ion transport and metabolism	P	oxidoreductase activity, oxidizing metal ions	UP
RC1_1878	-0.000679297	0.644979	-0.178517	-0.166677	-0.071093	-1.55781	-0.583239	-1.16399	-1.69799	-0.80527	-1.45808	Signal transduction mechanisms	T	Universal stress protein	UP
RC1_1879	-0.950799	-2.19847	-1.96813	-2.62863	-2.70754	-1.95458	-2.77967	-2.16245	-0.954389	-2.1931	-1.17185	Amino acid transport and metabolism	E	peptidase s9 prolyl oligopeptidase active site domain protein	DOWN
RC1_1884	0.590899	0.501304	0.814149	0.819697	0.80256	1.63072	0.8045	1.19124	1.8238	1.20335	1.91456	No orthologs found			UP
RC1_1887	0.861927	0.611956	1.37212	1.40995	1.23672	2.3878	1.76981	2.22242	3.01669	2.32509	3.09462	Function unknown	S	NA	UP
RC1_1892	0.107646	-0.3331	0.0660692	-0.427414	-0.400752	0.861931	-0.206428	1.0427	1.65123	0.276813	1.26335	Transcription	K	HTH_MARR	UP
RC1_1895	1.07907	0.762218	1.26445	1.06123	0.862429	1.97739	0.851319	1.35507	1.36865	-0.152279	0.282109	Function unknown	S	phasin family	UP
RC1_1896	0.281315	-0.190267	-0.0303638	-0.603016	-0.857979	-0.508149	-1.49295	-1.37388	-1.2172	-1.79747	-1.28799	Transcription	K	Transcriptional regulator, TetR family	UP
RC1_1897	-0.948865	-0.304371	-0.44012	-0.867216	-0.127701	-1.78503	-0.248146	-0.0938033	-1.0324	0.423236	-0.0794828	Function unknown	S	YbaK ebsC protein	UP
RC1_1898	-1.72754	-1.17288	-1.37443	-1.71458	-1.20413	-2.35444	-1.42995	-1.4077	-1.43988	-0.604565	-0.930775	Amino acid transport and metabolism	E	pyrroline-5-carboxylate reductase activity	DOWN
RC1_1903	-1.15336	0.10701	-0.463989	-0.66783	0.123352	-1.58425	-0.411736	0.169998	-1.39853	0.650077	-0.741393	Function unknown	S	NADH dehydrogenase ubiquinone complex I, assembly factor 7	UP
RC1_1906	0.126981	1.5341	0.934431	0.959832	1.77817	0.969991	1.50383	2.03515	1.17291	2.44545	1.36491	Nucleotide transport and metabolism	F	Phosphoribosyl pyrophosphate synthase	UP
RC1_1907	0.959926	1.01621	1.76572	2.06391	1.95926	2.60297	2.4576	2.64799	3.12597	2.67884	3.16856	Translation, ribosomal structure and biogenesis	J	This is one of the proteins that binds to the 5S RNA in the ribosome where it forms part of the central protuberance (By similarity)	UP
RC1_1909	-0.733295	-1.31896	-1.29718	-1.68582	-1.85206	-1.39635	-1.79544	-1.41492	-1.08086	-1.25413	-0.842735	Cell cycle control, cell division, chromosome partitioning, Translation, ribosomal structure and biogenesis	DJ	Addiction module toxin, RelE StbE family	DOWN
RC1_1910	-1.12995	-1.31198	-1.52847	-1.91136	-1.7497	-2.72903	-2.12125	-2.91204	-2.93345	-1.76868	-2.36091	No orthologs found			DOWN
RC1_1914	-0.980161	-0.182248	-0.707227	-0.675401	-0.389544	-1.29541	-0.770382	-1.06613	-1.90045	-0.677424	-1.2821	Coenzyme transport and metabolism	H	Catalyzes the reversible adenylation of nicotinate mononucleotide (NaMN) to nicotinic acid adenine dinucleotide (NaAD) (By similarity)	DOWN
RC1_1918	0.765705	0.397423	0.931625	0.766329	0.590616	1.64009	1.09802	1.39248	1.72609	0.051462	0.933167	Cell wall/membrane/envelope biogenesis	M	Glycosyl transferase, family 2	UP
RC1_1921	-0.0282441	0.808174	0.903622	1.54864	1.69457	0.986888	1.78492	1.68816	1.65599	2.49894	2.62753	Translation, ribosomal structure and biogenesis	J	Endoribonuclease LPSP	UP
RC1_1922	-0.139766	0.800961	-0.156917	-0.20804	0.195018	-1.18286	-0.338695	-1.03001	-1.78285	-0.914148	-2.01831	Function unknown	S	Protein of unknown function, DUF482	UP
RC1_1926	-0.268563	-0.537556	0.0714342	-0.0475787	-0.194264	1.10493	0.208966	0.986082	1.56748	0.0313712	0.90106	Function unknown	S	NA	UP
RC1_1931	-0.612453	-0.517378	-0.548019	-0.849003	-0.849674	-0.965125	-1.38215	-1.50687	-1.37608	-1.28122	-1.82318	Function unknown	S	membrane	DOWN
RC1_1934	-0.0719109	-0.0505685	-0.0591296	-0.114217	-0.128709	-0.209971	-0.31041	-0.357468	-0.760257	-1.28636	-1.51102	Transcription	K	Sigma factor	DOWN
RC1_1937	-0.689305	-0.579939	-0.783186	-0.848719	-0.819156	-1.32306	-1.18202	-1.33048	-1.44269	-1.03384	-1.64708	Transcription	K	LysR family (Transcriptional regulator	DOWN
RC1_1938	0.369623	0.377749	0.970917	1.14354	1.16981	1.86974	1.60529	1.95237	2.04528	1.3295	1.6028	Post-translational modification, protein turnover, and chaperones	O	glutathione Stransferase	UP
RC1_1939	-1.22068	-0.765562	-1.04617	-1.03418	-0.639402	-1.82035	-0.800744	-0.900618	-1.64191	-0.275788	-0.810582	Lipid metabolism, Secondary structure	I, Q	Dehydrogenase reductase	DOWN
RC1_1941	-0.301695	-0.295307	-0.842965	-0.634192	-0.0920945	-1.76783	-0.184677	-0.649048	-1.68889	-0.185333	-1.54707	Cell wall/membrane/envelope biogenesis	M	Cell wall hydrolase	DOWN
RC1_1948	0.624738	0.0872509	0.554781	0.00771793	-0.47177	0.267918	-1.05815	-0.815387	-0.811227	-1.94263	-1.34346	Lipid transport and metabolism	I	acetyl-coa acetyltransferase	UP
RC1_1949	0.079578	0.3455	-0.148248	-0.507538	-0.788583	-0.754595	-1.42926	-1.58187	-1.74937	-2.4083	-2.42883	Transcription	K	Transcriptional regulator	UP
RC1_1950	0.511007	1.83525	1.39983	1.33259	1.74331	0.608263	0.894687	0.547464	-0.231071	1.03576	-0.113449	Amino acid transport and metabolism	E	glyoxalase bleomycin resistance protein dioxygenase	UP
RC1_1951	0.258163	0.124376	0.740503	0.720976	0.521883	1.3674	0.951291	1.29517	1.81776	1.01623	1.80026	Amino acid transport and metabolism	E	transporter	UP
RC1_1958	0.380627	0.647501	0.572764	0.696797	0.774827	0.973738	1.26438	1.33069	1.74952	1.63898	1.84204	Function unknown	S	Lipid A 3-O-deacylase (PagL)	UP
RC1_1959	-0.805	-0.371494	-0.830705	-0.458312	-0.18842	-0.515105	0.226722	0.745736	0.831423	2.33244	2.05931	No orthologs found			UP
RC1_1960	-1.19211	0.248963	-0.152302	-0.410149	0.287954	-1.31094	-0.326472	-0.457389	-1.71043	-0.518321	-2.39545	General function prediction only	R	bioY protein	UP
RC1_1961	0.865337	0.57995	0.571857	0.73678	0.298474	-0.363741	-0.0241395	-0.884028	-1.4256	-1.06036	-2.0865	No orthologs found			UP
RC1_1964	0.638843	0.897674	0.937289	0.998058	0.904299	1.43882	1.1736	1.4868	1.93926	1.4363	1.84966	Cell cycle control, cell division, chromosome partitioning	D	Cell Division Protein	UP
RC1_1966	-0.0814609	-0.0380237	0.378871	0.708575	0.66634	1.04343	1.09533	1.11872	1.38971	1.37818	1.63038	Function unknown	S	NA	UP
RC1_1967	-0.0536827	0.103803	0.265245	0.361073	0.410976	0.927609	0.977372	1.2995	1.75059	1.37266	1.74021	Cell wall/membrane/envelope biogenesis	M	regulation of cell shape	UP
RC1_1970	-1.10272	-0.952506	-1.64681	-1.47818	-1.26291	-1.3978	-1.00512	-0.621096	-0.274665	-0.0740776	-0.114999	No orthologs found			DOWN
RC1_1973	0.415556	0.608836	0.540252	0.686474	0.740435	0.664415	0.839974	1.04775	1.07297	1.41104	1.86828	Amino acid transport and metabolism	E	Alpha-keto-beta-hydroxylacyl reductoisomerase	UP
RC1_1982	1.21813	0.905506	1.6	1.51884	1.1729	2.12003	1.10494	1.20019	1.43315	0.744172	1.40257	Post-translational modification, protein turnover, and chaperones	O	Band 7 protein	UP
RC1_1984	1.02904	-0.00333074	0.839737	0.404935	-0.192733	0.886479	-0.634268	-0.409387	-0.356529	-1.65952	-0.824353	Cell cycle control, cell division, chromosome partitioning	D	ATP-binding protein	UP
RC1_1985	-1.47456	-0.678639	-1.62352	-1.72145	-1.39813	-2.08478	-1.7653	-1.37136	-1.70646	-1.25001	-1.55393	No orthologs found			DOWN
RC1_1988	0.483598	0.123663	0.649434	0.687283	0.70054	1.3214	1.03506	1.14176	1.62559	0.886159	1.31493	No orthologs found			UP
RC1_1989	-0.618556	0.265918	-0.229872	-0.550928	0.149836	-1.92828	-0.500021	-0.386033	-1.5773	-0.0205345	-1.34487	Coenzyme transport and metabolism	H	dihydrofolate reductase activity	UP
RC1_1991	0.0954517	-0.187378	-0.0119067	0.187641	0.407894	1.22305	0.583484	1.46977	1.69114	0.403166	1.17819	No orthologs found			UP
RC1_1995	0.947268	-0.362929	-0.128668	-0.498292	-0.810033	0.0930784	-0.58095	-0.523562	-0.652359	-1.99583	-1.31193	No orthologs found			UP
RC1_1997	-0.228188	-0.531965	-0.433452	-0.409042	-0.654388	-0.713134	-0.338075	-0.959633	-1.37347	-0.98667	-1.51902	Function unknown	S	Killing trait	DOWN
RC1_1999	1.61116	0.655547	1.16277	1.03063	0.695263	1.07881	0.240825	0.0720429	-0.212437	-1.08383	-0.859632	No orthologs found			UP
RC1_2001	0.454534	0.415757	0.268013	-0.0313707	-0.430871	-0.465559	-0.616515	-0.992804	-1.57118	-1.88424	-1.99455	Transcription	K	rna polymerase	UP
RC1_2005	-0.287862	0.504826	-0.109896	0.127195	0.0525363	-1.676	-0.3221	-0.806907	-2.08141	-0.251491	-1.28582	Transcription	K	TfoX domain-containing protein	UP
RC1_2009	-0.982812	0.681064	-0.220973	-0.787128	0.082067	-2.33806	-0.726571	-1.22898	-3.04415	-0.779729	-3.03186	No orthologs found			UP
RC1_2011	-0.565453	-0.330029	-0.584467	-0.511602	-0.0957298	-0.490898	0.0190742	-0.350266	-0.82459	-0.435756	-1.51797	No orthologs found			UP
RC1_2013	-0.239619	-0.0457159	-0.474334	-0.464006	-0.499344	-1.49944	-1.04434	-1.35314	-1.78265	-0.797299	-1.32646	No orthologs found			DOWN
RC1_2016	0.584065	0.415599	0.21289	-0.0368123	-0.396082	-1.26316	-1.60964	-1.98254	-2.72562	-2.65039	-3.14998	Inorganic ion transport and metabolism	P	Chromate	UP
RC1_2019	-0.413318	-0.0983808	-0.725144	-0.675692	-0.449726	-1.69442	-0.967045	-1.64382	-2.4979	-1.41135	-2.63212	Function unknown	S	NA	DOWN
RC1_2020	-0.527623	0.0652664	-0.53267	-0.544166	-0.257651	-1.10441	-0.49872	-0.817412	-1.47905	-0.817197	-1.57693	Function unknown	S	NA	UP
RC1_2022	-1.15593	0.022391	-0.709279	-1.17661	-0.575578	-3.01357	-1.71322	-2.72908	-4.36585	-1.62319	-3.69356	Function unknown	S	UPF0441 protein	UP
RC1_2023	-0.307832	-0.274419	-0.355635	-0.481356	-0.628526	-0.975013	-0.98581	-1.42379	-1.56519	-1.33288	-1.39241	Amino acid transport and metabolism	E	Glutathionylspermidine synthase	DOWN
RC1_2025	0.333863	0.50418	-0.0146651	-0.256418	-0.236865	-0.984056	-0.753952	-1.28268	-1.63947	-1.32905	-1.89728	General function prediction only	R	NA	UP
RC1_2027	0.728546	0.583952	1.07844	0.988517	1.10194	1.82468	1.58782	1.82922	1.84921	1.10354	1.43178	General function prediction only	R	amine oxidase	UP
RC1_2028	-0.314254	-0.842937	-0.824127	-0.823399	-0.720809	-0.860496	-0.474283	-0.545568	-1.17335	-1.52445	-2.21787	Function unknown	S	plasmid partition ParA protein	DOWN
RC1_2030	0.512755	-0.384581	-0.442183	-0.892834	-1.03767	-1.25858	-1.55019	-1.64937	-1.92057	-2.05034	-2.13774	Carbohydrate transport and metabolism	G	sodium galactoside symporter family protein	UP
RC1_2031	1.2495	0.997239	1.05189	0.787956	0.99836	1.35433	1.13829	1.37284	1.47532	1.16757	1.56492	Function unknown	S	(Lipo)protein	UP
RC1_2034	0.745931	0.764669	1.44656	1.40865	1.32732	1.9645	1.51214	1.78104	2.17104	1.83953	2.47717	Amino acid transport and metabolism	E	Oligoendopeptidase f	UP
RC1_2035	0.0756309	-0.0250542	0.503752	0.575901	0.449369	1.43704	0.859924	1.14302	2.1905	1.00906	1.76149	Function unknown	S	Methyl-accepting chemotaxis	UP
RC1_2041	-1.0951	-1.31723	-1.51155	-1.56709	-1.55094	-2.89606	-1.80362	-1.5647	-2.56568	-0.501326	-1.21786	General function prediction only	R	PIN domain	DOWN
RC1_2045	-1.62597	-0.34325	-1.52154	-1.30062	-0.746048	-2.65792	-0.840609	-0.27164	-2.18967	0.0904421	-1.18881	Function unknown	S	NA	UP
RC1_2051	-1.10832	-1.22948	-1.34547	-1.58952	-1.02713	-1.3965	-0.557941	-0.35845	0.0039028	0.96046	1.0258	Secondary metabolites biosynthesis, transport, and catabolism	Q	Methyltransferase	UP
RC1_2052	1.31772	1.01597	1.25906	0.925409	0.841458	1.75358	0.845947	1.4323	1.50028	-0.0080539	0.501009	Cell wall/membrane/envelope biogenesis	M	(LipO)protein	UP
RC1_2054	-0.691944	0.0965173	-0.492117	-0.407476	0.0103316	-1.03234	-0.59901	-1.53899	-2.22302	-0.89936	-1.60448	Function unknown	S	NA	UP
RC1_2055	-0.727807	-0.028697	-0.76185	-0.675279	-0.831527	-1.76505	-1.59675	-2.15338	-2.73881	-2.32784	-3.19892	Transcription	K	Transcriptional regulator	DOWN
RC1_2056	-0.116598	0.50527	0.127086	0.0264568	0.185787	-1.03322	-0.278742	-1.30634	-1.57468	-0.885801	-1.94132	Cell wall/membrane/envelope biogenesis	M	Efflux transporter rnd family, mfp subunit	UP
RC1_2058	0.894714	1.27553	1.32926	1.52065	1.37134	1.38568	1.21448	0.955511	0.632292	0.288137	0.284621	Defense mechanisms	V	(ABC) transporter	UP
RC1_2061	0.704668	0.400899	1.1281	1.11949	1.03013	2.03138	1.523	1.81516	2.23173	1.20601	1.85699	General function prediction only	R	(ABC) transporter	UP
RC1_2062	1.33726	0.846092	0.911827	0.89734	0.0954862	-0.556858	-0.610292	-1.39969	-2.04325	-2.05352	-2.64962	Function unknown	S	UPF0178 protein	UP
RC1_2063	0.904064	0.331435	0.714923	0.208568	-0.173956	0.216084	-1.16218	-0.953684	-0.992442	-2.14726	-2.08991	No results found			UP
RC1_2065	-0.0541421	-0.0253625	0.424545	0.422381	0.341171	0.844986	0.941944	1.34585	1.91202	1.15547	1.69001	No orthologs found			UP
RC1_2067	-0.929917	0.0199547	-0.535986	-0.821992	-0.308543	-1.59552	-0.694357	-0.548339	-1.25127	-0.308865	-1.0803	General function prediction only	R	Hydrolase	UP
RC1_2070	1.29525	0.633557	1.52691	1.24306	0.981013	2.28432	0.959273	1.11637	1.6774	0.0783206	0.898449	Translation, ribosomal structure and biogenesis	J	30S ribosomal protein S21	UP
RC1_2082	-0.326501	0.219034	0.365204	0.629888	0.874189	0.446577	0.819918	0.701198	0.660629	1.62687	1.57306	Coenzyme transport and metabolism	H	magnesium chelatase	UP
RC1_2083	-0.10375	0.68477	0.830872	0.979163	1.18444	0.576829	1.19916	1.19453	1.02977	1.662	1.42905	Photosynthesis	X	Alpha beta hydrolase	UP
RC1_2084	-0.891042	-0.467449	-1.21018	-1.32892	-1.13011	-1.90197	-2.03578	-2.26229	-2.70573	-1.76911	-2.22002	Photosynthesis	X	Alpha beta hydrolase	DOWN
RC1_2087	0.307428	0.363808	0.402788	0.283511	0.282977	1.05028	0.485175	1.06831	2.06942	1.51262	2.31131	Photosynthesis	X		UP
RC1_2097	-0.257188	-0.748165	0.246505	0.595813	0.801606	2.39585	1.80163	2.7135	3.93552	2.71463	3.70198	Intracellular trafficking, secretion, and vesicular transport	U	Antenna complexes are light-harvesting systems, which transfer the excitation energy to the reaction centers (By similarity)	UP
RC1_2098	-0.420785	-0.957341	-0.187008	0.453016	0.617432	1.71618	1.82392	1.97115	3.02439	2.39089	3.06783	Inorganic ion transport and metabolism	P	Antenna complexes are light-harvesting systems, which transfer the excitation energy to the reaction centers (By similarity)	UP
RC1_2099	0.979846	0.615313	1.09744	0.798889	0.757139	2.29126	1.50655	2.31984	3.16279	2.15821	3.10546	Energy production and conversion	C	photosynthetic reaction center L subunit	UP
RC1_2100	-0.0933893	-0.365968	0.55008	1.0843	1.22599	2.77809	2.26146	2.87384	3.73546	3.17285	4.05506	Photosynthesis	X	photosynthetic reaction center, M subunit	UP
RC1_2101	-0.184927	0.447836	0.560541	0.794435	0.942025	1.23872	1.01106	1.34891	1.59433	1.5469	1.91818	Energy production and conversion	C	PhotosynthetiC reaction center cytochrome c subunit	UP
RC1_2103	0.295781	0.415797	0.789714	1.04108	1.13271	1.8572	1.68148	2.0941	2.62197	2.37305	2.87875	Coenzyme transport and metabolism	H	8-Amino-7-oxononanoate synthase	UP
RC1_2104	0.334924	0.0829459	0.405717	0.403738	0.45881	1.55572	1.06266	1.55538	2.23141	1.38502	2.14399	Photosynthesis	X	Photosynthetic complex assembly protein 2	UP
RC1_2105	-0.158587	-0.625278	-0.0154434	-0.0176124	0.13276	1.60523	1.08322	1.88239	2.95041	2.06789	3.01094	Coenzyme transport and metabolism	H	Catalyzes the formation of the isocyclic ring in chlorophyll biosynthesis. Mediates the cyclase reaction, which results in the formation of divinylprotochlorophyllide (Pchlide) characteristic of all chlorophylls from magnesium-protoporphyrin IX 13-monomethyl ester (MgPMME) (By similarity)	UP
RC1_2106	-0.136825	-0.0476852	0.0953494	0.267082	0.460079	1.39353	1.26251	1.86287	2.30135	1.96559	2.52682	Photosynthesis	X		UP
RC1_2107	-0.18617	-0.0453304	-0.0330061	0.245536	0.41082	0.509999	0.689583	0.858404	1.01618	1.33459	1.55684	Photosynthesis	X	Photosynthetic complex assembly protein	UP
RC1_2109	-0.778877	-1.18312	-0.924486	-0.553042	-0.533038	0.302178	0.241893	0.683347	1.50276	1.26103	1.95579	Photosynthesis	X	Photosynthetic reaction center	UP
RC1_2111	-0.796846	0.177169	0.0801773	0.418475	0.833182	0.061717	0.913912	0.853264	0.401774	1.62669	1.21249	Coenzyme transport and metabolism	H	Non-specific O-methyltransferase that catalyzes the 2 O- methylation steps in the ubiquinone biosynthetic pathway (By similarity)	UP
RC1_2112	0.0147631	-0.118593	0.571624	0.841103	0.79525	1.78484	1.50829	1.78156	2.58019	2.20081	3.0195	Inorganic ion transport and metabolism	P	The key enzymatic reactions in nitrogen fixation are catalyzed by the nitrogenase complex, which has 2 components the iron protein and the molybdenum-iron protein (By similarity)	UP
RC1_2113	-0.583925	-0.227863	-0.167647	0.0647856	0.314268	0.232648	0.537958	0.688385	0.832874	1.33782	1.50637	Coenzyme transport and metabolism	H	cobaltochelatase, cobn subunit	UP
RC1_2117	-0.442499	-1.58326	-1.19512	-1.66781	-1.87349	-0.736547	-1.71089	-1.01698	-0.152797	-1.12167	-0.23302	Photosynthesis	X	B12-binding	DOWN
RC1_2122	-0.669527	-0.463941	-1.3474	-1.62631	-2.11906	-2.7835	-2.26001	-2.53488	-3.21921	-2.81672	-2.36576	Function unknown	S	NA	DOWN
RC1_2123	0.303585	0.513635	0.150858	0.0771368	0.0711397	-0.518094	-0.607245	-1.04701	-1.51774	-1.4208	-1.65162	Replication, recombination and repair	L	purine NTP-dependent helicase activity	UP
RC1_2124	-0.43238	0.297112	-0.188922	0.128951	0.325002	-1.12161	0.0382401	-0.684715	-1.67951	-0.324158	-1.41909	Signal transduction mechanisms	T	Histidine kinase	UP
RC1_2125	-0.69487	-0.453338	-0.358062	-0.434784	-0.141142	-0.939152	-0.284233	-0.741608	-1.05672	-0.881735	-1.88139	Signal transduction mechanisms	T	protein-glutamate methylesterase activity	DOWN
RC1_2132	-0.346907	0.381799	0.703333	-0.0768385	0.660667	-0.41095	0.239168	-0.427023	-1.43701	-0.223525	-2.13986	Signal transduction mechanisms	T		UP
RC1_2141	0.647727	0.769707	1.31615	1.53835	1.57289	2.19924	2.07937	2.57193	2.60887	2.44235	2.55623	Function unknown	S	UPF0335 protein	UP
RC1_2144	-0.664852	-0.243491	-0.780049	-0.547088	-0.35391	-1.66801	-0.864478	-0.794268	-1.95739	-0.80886	-1.47174	No orthologs found			DOWN
RC1_2146	-0.299168	0.337305	-0.580893	-0.27144	-0.437329	-1.90292	-1.07539	-1.66734	-2.71888	-1.50989	-3.80333	Signal transduction mechanisms	T		UP
RC1_2147	1.36822	0.614761	1.15567	0.713851	0.553609	1.76353	0.522213	1.2687	1.46023	-0.327986	0.483542	No orthologs found			UP
RC1_2148	0.667028	0.198352	0.189317	-0.134273	-0.384627	0.17873	-0.290104	-0.228962	-0.307041	-1.55402	-1.18625	Energy production and conversion	C	domain protein	UP
RC1_2149	0.576077	0.616009	0.455588	0.3721	0.303731	-0.217941	-0.501513	-0.874452	-1.27007	-1.1451	-1.62359	Signal transduction mechanisms	T	transcriptional regulator, crp fnr family	UP
RC1_2150	-0.340391	-0.0726851	-0.852265	-0.879306	-1.08521	-2.74571	-1.57656	-2.50731	-3.15901	-2.07546	-3.0715	Function unknown	S	Protein of unknown function, DUF393	DOWN
RC1_2153	0.666086	1.62615	1.58123	1.73014	2.09594	1.60262	2.53742	2.69766	2.3754	2.36943	1.86435	Translation, ribosomal structure and biogenesis	J	50S ribosomal protein L36	UP
RC1_2154	1.23668	1.38649	1.86363	1.65591	1.57129	2.60567	2.01135	2.83734	3.24279	1.47602	2.56596	No orthologs found			UP
RC1_2163	-0.309348	-0.554141	-0.366854	-0.269286	-0.0605279	0.656183	0.698148	1.20122	1.97334	1.5688	2.22653	Function unknown	S	Chemotaxis	UP
RC1_2164	-0.931029	0.554797	-0.0910149	0.147899	0.879814	-0.388545	1.07983	1.06669	0.91848	2.09278	1.48742	Function unknown	S	pathogenesis	UP
RC1_2165	-0.545517	-0.220046	-0.600424	-0.380912	-0.105668	-1.04722	-0.212095	-0.672712	-1.63939	-0.865613	-1.73946	General function prediction only	R	Glutamine amidotransferase	DOWN
RC1_2166	-0.221077	-0.280211	-0.305554	-0.347514	-0.181006	-0.355141	-0.17096	-0.592159	-1.02178	-1.07421	-1.98041	Function unknown	S	Putative amidoligase enzyme	DOWN
RC1_2167	0.253878	-0.442997	-0.557698	-0.55955	-0.904523	-1.154	-1.1794	-1.89074	-2.27115	-2.32018	-3.37371	Function unknown	S	Alpha beta hydrolase	UP
RC1_2168	0.269201	0.669928	0.47287	0.26027	0.0672248	-0.516163	-0.684497	-1.3455	-1.73862	-1.69153	-2.76127	Function unknown	S	NA	UP
RC1_2169	0.328221	0.0583069	0.0966805	-0.195281	-0.7321	-0.915785	-1.43884	-1.81496	-2.34548	-2.80327	-3.13199	Transcription	K	Sigma factors are initiation factors that promote the attachment of RNA polymerase to specific initiation sites and are then released (By similarity)	UP
RC1_2170	-0.524984	-0.92949	-0.986369	-1.24387	-1.26957	-1.39859	-1.69826	-1.83753	-2.11328	-2.65913	-3.05341	No orthologs found			DOWN
RC1_2171	0.326324	-0.341825	-0.556578	-0.276733	-0.0643909	-0.347164	-0.0990035	-0.223718	-0.331151	-0.796729	-1.59165	Post-translational modification, protein turnover, and chaperones	O	Organic hydroperoxide resistance protein	UP
RC1_2174	-0.492171	-0.580254	-0.59969	-0.968201	-1.02551	-0.810581	-1.17479	-1.3146	-1.24967	-2.06305	-2.27137	Signal transduction mechanisms	T	Diguanylate cyclase phosphodiesterase	DOWN
RC1_2178	-0.0052148	0.891763	0.0469377	-0.0952914	0.141705	-0.175633	0.0523976	-0.435018	-2.2014	-0.145155	-1.694	Function unknown	S	Protein of unknown function (DUF2849)	UP
RC1_2179	-0.0139964	-0.120839	-0.329734	-0.42191	-0.732389	-1.10067	-1.10981	-1.47505	-1.92971	-1.87634	-2.10096	Energy production and conversion	C	Component of the sulfite reductase complex that catalyzes the 6-electron reduction of sulfite to sulfide. This is one of several activities required for the biosynthesis of L- cysteine from sulfate (By similarity)	DOWN
RC1_2180	-0.069335	-0.507902	-0.68822	-0.804724	-0.475227	-0.4044	-0.730088	-0.991957	-1.49118	-1.43502	-2.24398	Function unknown	S	Bacterial protein of unknown function (DUF934)	DOWN
RC1_2184	-0.0157254	-0.390357	0.46424	0.401527	0.44611	2.0308	1.23735	2.45375	3.77611	2.48717	3.50778	Function unknown	S	PAS domain	UP
RC1_2186	0.728488	0.419724	0.876439	0.927846	0.8872	1.98768	1.48664	1.9213	2.36306	1.73233	2.3722	Amino acid transport and metabolism	E	oligopeptidase a	UP
RC1_2187	0.272981	0.406567	0.673062	0.792959	0.969552	1.33306	1.59668	1.64163	1.86845	2.03974	2.37267	Energy production and conversion	C	Succinyl-CoA synthetase subunit beta	UP
RC1_2188	0.148838	0.480518	0.820675	1.08837	1.27114	1.44379	1.91849	1.98432	2.28894	2.6884	3.10946	Energy production and conversion	C	Succinyl-CoA ligase ADP-forming subunit alpha	UP
RC1_2191	-0.227415	0.362091	0.809786	1.09881	1.57826	1.24584	2.34532	2.41807	2.37874	2.92728	2.61524	Inorganic ion transport and metabolism	P	ABC transporter, periplasmic protein	UP
RC1_2192	-0.192016	1.12398	0.895787	1.50305	1.7982	0.463138	1.75222	1.71376	0.549482	1.99597	0.753488	Coenzyme transport and metabolism	H	(LipO)protein	UP
RC1_2194	-0.557315	-0.716715	-0.710941	-0.848937	-1.07067	-1.03772	-1.72612	-1.41823	-1.79325	-2.16833	-2.21245	No orthologs found			DOWN
RC1_2195	1.45484	1.65953	1.39149	1.57876	1.48825	0.918064	1.09592	0.853818	0.234482	0.775493	0.166187	Intracellular trafficking, secretion, and vesicular transport	U	Involved in targeting and insertion of nascent membrane proteins into the cytoplasmic membrane. Acts as a receptor for the complex formed by the signal recognition particle (SRP) and the ribosome-nascent chain (RNC)	UP
RC1_2199	0.782027	0.783071	1.1311	1.26286	1.1657	1.70962	1.2033	1.42448	1.55269	0.702891	0.995076	Function unknown	S	GtrA-like protein	UP
RC1_2202	-1.16917	-0.914936	-1.58681	-1.50565	-1.18345	-2.51361	-1.49778	-1.34372	-1.52221	-0.145128	-0.28506	Function unknown	S	pathogenesis	DOWN
RC1_2205	0.194047	0.488651	1.14665	1.5282	1.51527	1.28103	1.77283	1.623	1.80384	2.27545	2.20426	Translation, ribosomal structure and biogenesis	J	-acetyltransferase	UP
RC1_2206	0.501041	0.526015	1.43383	1.58559	1.59896	2.03647	1.85109	2.2285	2.6327	2.39887	2.70376	Amino acid transport and metabolism	E	glyoxalase bleomycin resistance protein dioxygenase	UP
RC1_2207	0.0223274	0.918439	1.16076	1.72717	2.14537	1.57409	2.98074	3.14812	2.93689	4.16705	3.48933	Translation, ribosomal structure and biogenesis	J	30s ribosomal protein S16	UP
RC1_2208	0.223299	0.495888	0.681457	1.26089	1.40279	1.18832	1.8463	2.03358	1.67185	2.4739	2.4256	Translation, ribosomal structure and biogenesis	J	An accessory protein needed during the final step in the assembly of 30S ribosomal subunit, possibly for assembly of the head region. Probably interacts with S19. Essential for efficient processing of 16S rRNA. May be needed both before and after RbfA during the maturation of 16S rRNA. It has affinity for free ribosomal 30S subunits but not for 70S ribosomes (By similarity)	UP
RC1_2210	0.647866	1.08871	1.55494	1.8218	1.88105	1.85485	2.34246	2.53805	2.58809	2.98105	3.0093	Translation, ribosomal structure and biogenesis	J	This protein is located at the 30S-50S ribosomal subunit interface and may play a role in the structure and function of the aminoacyl-tRNA binding site (By similarity)	UP
RC1_2216	-1.06557	0.366201	0.0333532	-1.01756	0.382143	-1.73541	-0.517815	-0.53411	-2.10139	-0.0755002	-0.997186	Inorganic ion transport and metabolism	P	Part of the ABC transporter complex ModABC involved in molybdenum import. Responsible for energy coupling to the transport system (By similarity)	UP
RC1_2218	-1.04262	-1.22476	-0.923161	-1.15332	-0.789876	-1.14991	-1.11682	-0.73042	-1.54792	-0.599221	-0.786742	Inorganic ion transport and metabolism	P	molybdate abc transporter	DOWN
RC1_2219	-1.00358	-1.00969	-1.39321	-1.50591	-1.16059	-1.17718	-1.27876	-1.14898	-1.01877	-1.1543	-0.766023	Inorganic ion transport and metabolism	P	ABC transporter, periplasmic molybdate-binding protein	DOWN
RC1_2221	0.0623969	-0.300062	0.107044	0.0540614	0.100236	0.943639	0.438136	0.834886	1.54076	0.971149	1.4604	Function unknown	S	Tellurite resistance protein TerB	UP
RC1_2222	0.458703	0.653176	1.07381	1.0677	1.134	1.77446	1.4762	1.94833	2.44221	1.94764	2.36631	Energy production and conversion	C	metal cluster binding	UP
RC1_2223	1.03183	0.643329	0.691133	0.282062	-0.192042	0.0545305	-0.703647	-0.857089	-0.979584	-1.63093	-1.49595	Transcription	K	Transcriptional regulator (CarD family	UP
RC1_2225	-0.260374	-0.830268	-0.889786	-1.27436	-1.47428	-1.45519	-1.45015	-1.4362	-1.37681	-1.52764	-1.62732	Transcription	K	Sigma factors are initiation factors that promote the attachment of RNA polymerase to specific initiation sites and are then released (By similarity)	DOWN
RC1_2230	0.0708196	1.0615	0.801488	1.01003	1.6493	0.454086	1.86713	1.52958	0.724974	2.36079	0.635049	No orthologs found			UP
RC1_2233	0.191266	1.11634	0.44644	0.392331	0.816864	-0.405237	0.531657	-0.155345	-1.39766	0.185064	-1.58629	No orthologs found			UP
RC1_2234	0.0950136	0.710294	-0.117724	-0.0917188	-0.177603	-1.46019	-0.849868	-2.04453	-2.91877	-1.76581	-3.12699	No orthologs found			UP
RC1_2236	0.402438	0.252885	0.336882	0.18182	-0.269188	-0.873421	-0.670075	-1.36637	-1.79947	-1.38856	-1.63687	Amino acid transport and metabolism	E	proline iminopeptidase	UP
RC1_2237	0.0262921	-0.391536	-0.611152	-0.571485	-1.0685	-1.54109	-1.04208	-1.60642	-1.64806	-1.28059	-1.40134	Replication, recombination and repair	L	NADH pyrophosphatase	UP
RC1_2238	0.0196592	-1.3503	-0.823611	-1.367	-2.18504	-1.06772	-1.68676	-1.8815	-1.32621	-2.71105	-2.06224	Function unknown	S	Protein of unknown function (DUF1289)	UP
RC1_2239	0.352002	-0.0724493	0.140383	-0.368111	-0.619269	-0.15991	-1.12784	-1.03744	-0.794855	-1.59717	-1.07284	Function unknown	S	NA	UP
RC1_2240	0.81077	1.68405	1.95116	2.43168	2.59393	2.36035	2.72228	2.78702	2.80712	3.27885	3.07483	Energy production and conversion	C	Produces ATP from ADP in the presence of a proton gradient across the membrane (By similarity)	UP
RC1_2241	1.01299	1.84786	2.21927	2.63621	2.80711	2.79136	3.0691	3.14919	3.17885	3.46088	3.58297	Energy production and conversion	C	Produces ATP from ADP in the presence of a proton gradient across the membrane. The catalytic sites are hosted primarily by the beta subunits (By similarity)	UP
RC1_2242	0.825422	1.26602	1.84394	2.13415	2.18069	2.48806	2.49776	2.60668	2.85143	2.76458	3.08919	Energy production and conversion	C	Produces ATP from ADP in the presence of a proton gradient across the membrane. The gamma chain is believed to be important in regulating ATPase activity and the flow of protons through the CF(0) complex (By similarity)	UP
RC1_2243	0.728905	1.10498	1.61277	1.77238	1.83791	2.17112	2.00453	2.11306	2.29306	2.14668	2.48432	Energy production and conversion	C	Produces ATP from ADP in the presence of a proton gradient across the membrane. The alpha chain is a regulatory subunit (By similarity)	UP
RC1_2244	1.37015	1.10892	1.64318	1.38845	0.999299	2.11871	1.24373	1.44656	1.91205	0.452084	1.27172	Energy production and conversion	C	F(1)F(0) ATP synthase produces ATP from ADP in the presence of a proton or sodium gradient. F-type ATPases consist of two structural domains, F(1) containing the extramembraneous catalytic core and F(0) containing the membrane proton channel, linked together by a central stalk and a peripheral stalk. During catalysis, ATP synthesis in the catalytic domain of F(1) is coupled via a rotary mechanism…	UP
RC1_2245	-0.150257	-0.431987	-0.589878	-1.05317	-1.4949	-1.90832	-1.7099	-2.04987	-2.23882	-2.54122	-2.3233	No orthologs found			DOWN
RC1_2246	0.332667	-0.220925	-0.466539	-0.262957	-0.360902	-0.45147	-0.545235	-1.04736	-1.49942	-1.82132	-1.84053	Cell wall/membrane/envelope biogenesis	M	Polysaccharide biosynthesis protein	UP
RC1_2249	0.0387326	-0.173698	-0.232958	-0.543854	-0.647121	-0.306	-1.00127	-0.889545	-1.05409	-1.92613	-1.91488	General function prediction only	R	Catalyzes the hydrolysis of the pyrophosphate bond of UDP-2,3-diacylglucosamine to yield 2,3-diacylglucosamine 1- phosphate (lipid X) and UMP (By similarity)	UP
RC1_2250	-0.272713	-0.207949	-0.515745	-0.53585	-0.5795	-1.35916	-1.08227	-1.74168	-2.18089	-1.67435	-2.6481	Cell wall/membrane/envelope biogenesis	M	Glycosyl transferase (Group 1	DOWN
RC1_2251	-0.552812	-0.750227	-0.72831	-0.731324	-0.804373	-1.37476	-1.25358	-1.32682	-1.53266	-1.333	-0.995883	Function unknown	S	dinb family	DOWN
RC1_2253	-1.47348	-0.896702	-1.24943	-1.45886	-0.83602	-2.77687	-1.15974	-1.43352	-2.65409	-0.792203	-1.81555	Transcription	K	Transcriptional regulator	DOWN
RC1_2257	0.730314	0.402134	0.777804	0.723498	0.631124	1.74219	1.36287	1.99235	2.51499	1.51506	2.10509	Replication, recombination and repair	L	Integrase	UP
RC1_2259	-0.231281	0.373319	0.0737946	0.264448	0.645381	-0.0654884	1.00338	1.0663	0.445705	1.61284	1.30296	Energy production and conversion	C	dihydrolipoyl dehydrogenase	UP
RC1_2261	-0.25508	0.243309	-0.419889	-0.723053	-0.722753	-1.63702	-1.29781	-1.81729	-2.4477	-1.75726	-2.51322	Function unknown	S	Methyl-accepting chemotaxis	UP
RC1_2263	1.12732	0.955332	1.35725	1.33483	1.33689	2.18446	1.93812	2.38706	2.8581	2.54999	3.23677	Energy production and conversion	C	Dehydrogenase	UP
RC1_2265	-0.943745	-0.177682	-0.699493	-0.966077	-0.584661	-1.97252	-0.871154	-1.00919	-1.93778	-0.376299	-1.2416	Post-translational modification, protein turnover, and chaperones	O	peptidyl-prolyl cis-trans isomerase activity	DOWN
RC1_2266	-0.82357	-0.248675	-0.530933	-0.541484	-0.207113	-1.74125	-0.24247	-0.289462	-1.35709	0.204415	-0.364602	Nucleotide transport and metabolism	F	cytidine deaminase	UP
RC1_2269	0.251282	0.383826	0.444095	0.595079	0.579704	0.761891	0.737534	1.12586	1.38357	1.53117	1.95814	Signal transduction mechanisms	T	response regulator	UP
RC1_2275	-0.759428	-0.618936	-0.874625	-1.33909	-1.62666	-0.826877	-2.03932	-1.78481	-1.12568	-2.07249	-1.49389	No orthologs found			DOWN
RC1_2276	-1.10313	-1.47649	-1.57194	-2.04125	-2.18926	-1.99945	-2.50296	-2.48875	-1.99962	-1.83896	-1.26445	No orthologs found			DOWN
RC1_2277	-1.46768	-0.355412	-1.62142	-1.8747	-1.38941	-3.88662	-2.73338	-3.25011	-4.99077	-2.84357	-4.95402	No orthologs found			DOWN
RC1_2284	-0.322633	-0.293352	-0.699435	-1.07475	-1.46007	-1.85575	-1.92583	-2.05699	-2.47746	-2.31562	-2.514	General function prediction only	R	Necessary for normal cell division and for the maintenance of normal septation (By similarity)	DOWN
RC1_2285	-0.131856	-0.658006	-0.503516	-0.899107	-1.62114	-1.67068	-2.05852	-2.43651	-2.92694	-3.07293	-3.06949	No orthologs found			DOWN
RC1_2286	0.430347	-0.276566	0.746956	0.833555	0.689264	1.93407	1.3095	1.35444	1.89374	0.726262	1.28092	No orthologs found			UP
RC1_2287	-1.50826	0.0910774	-0.391591	-0.94714	-0.0451965	-1.43629	-0.73202	-0.670315	-2.29836	-0.379243	-1.74393	General function prediction only	R	TAP domain-containing protein	UP
RC1_2293	0.875991	1.355	1.44286	1.58062	1.64855	1.13821	1.7143	1.612	1.34673	1.88501	1.81213	Amino acid transport and metabolism	E	succinyl-diaminopimelate desuccinylase activity	UP
RC1_2298	0.262965	1.11972	0.271191	0.109991	0.118307	-0.871117	-0.367492	-0.989188	-1.71755	-0.789422	-1.81207	Translation, ribosomal structure and biogenesis	J	Removes the formyl group from the N-terminal Met of newly synthesized proteins. Requires at least a dipeptide for an efficient rate of reaction. N-terminal L-methionine is a prerequisite for activity but the enzyme has broad specificity at other positions (By similarity)	UP
RC1_2301	-1.28016	-0.336032	-0.554529	-1.08146	-0.549548	-2.45448	-1.00761	-1.44779	-2.24451	-0.584555	-1.25836	Function unknown	S	DNA polymerase beta domain protein region	DOWN
RC1_2303	-0.468584	-0.32586	-0.619929	-0.540408	-0.198243	-0.672775	-0.143797	-0.446291	-0.755223	-0.827611	-1.54127	Cell wall/membrane/envelope biogenesis	m	Glycosyl transferase (Group 1	DOWN
RC1_2305	0.553722	0.706603	1.26936	1.59285	1.65316	2.28186	2.42892	2.80307	3.14401	3.19572	3.44873	Function unknown	S	Binds to DNA and alters its conformation. May be involved in regulation of gene expression, nucleoid organization and DNA protection (By similarity)	UP
RC1_2307	0.666504	-0.621545	0.11538	-0.417119	-0.966261	0.12198	-1.06973	-1.03698	-0.456572	-2.10398	-1.13056	No orthologs found			UP
RC1_2308	-0.744541	-0.525355	-0.66182	-0.644105	-0.54899	-1.67612	-0.939056	-1.24897	-1.67357	-0.745524	-0.480318	Function unknown	S	HhH-GPD domain protein	DOWN
RC1_2310	-1.41955	-1.33494	-1.73065	-1.48867	-1.46623	-2.14216	-1.37993	-1.65268	-1.75771	-0.340802	-0.249665	General function prediction only	R	peptidase m28	DOWN
RC1_2312	0.623187	0.948085	1.18776	1.64658	1.35764	1.26233	1.51098	1.4793	1.26063	1.63717	1.24991	Translation, ribosomal structure and biogenesis	J	50s ribosomal protein L35	UP
RC1_2313	1.13827	1.11982	2.0205	2.27068	1.9402	2.4733	2.18407	2.15836	2.24439	1.99818	2.24856	Translation, ribosomal structure and biogenesis	J	Binds directly to 23S ribosomal RNA and is necessary for the in vitro assembly process of the 50S ribosomal subunit. It is not involved in the protein synthesizing functions of that subunit (By similarity)	UP
RC1_2315	0.752164	0.640655	1.10531	1.14692	1.09929	1.7157	1.26	1.52223	1.63819	1.00144	1.28523	Translation, ribosomal structure and biogenesis	J	phenylalanyL-tRNA synthetase, alpha subunit	UP
RC1_2321	0.456115	2.21476	1.0867	1.51512	1.52978	-0.341778	1.13767	-0.0822304	-0.868851	0.283249	-0.97202	Inorganic ion transport and metabolism	P	membrane protein terC	UP
RC1_2322	-0.513376	-0.695903	-0.901906	-1.0767	-1.24139	-1.18519	-1.52164	-1.46698	-1.41641	-1.18463	-1.07995	Amino acid transport and metabolism	E	carboxy-peptidase	DOWN
RC1_2323	0.387146	0.380362	0.703403	0.981071	0.962822	1.24894	1.54104	1.60003	1.82702	1.95001	2.27638	General function prediction only	R	peptidase'	UP
RC1_2325	0.138598	0.439673	-0.0100996	-0.224276	-0.258588	-1.43026	-1.0187	-1.83405	-2.73148	-2.01508	-2.84953	Lipid transport and metabolism, Secondary metabolites biosynthesis, transport, and catabolism	IQ	Amp-dependent synthetase and ligase	UP
RC1_2328	-0.400088	-0.423923	-0.546627	-0.630115	-0.77819	-0.915894	-1.06586	-1.05683	-1.47568	-1.29229	-1.65999	Inorganic ion transport and metabolism	P	TRAP transporter, solute receptor (TAXI family	DOWN
RC1_2331	-1.69467	-0.556362	-1.08063	-1.57258	-0.820062	-2.99319	-1.42136	-1.02869	-2.9134	-0.614892	-2.12509	Transcription	K	MarR family Transcriptional regulator	DOWN
RC1_2333	-0.341839	-0.555986	-0.356999	-0.324127	-0.203664	0.361236	0.183547	1.32242	2.19687	1.34405	2.28526	Amino acid transport and metabolism	E	Catalyzes the isomerization between 2-isopropylmalate and 3-isopropylmalate, via the formation of 2-isopropylmaleate (By similarity)	UP
RC1_2335	0.512823	-0.589031	-0.266478	-0.498161	-0.394266	0.820197	0.286656	0.997532	2.10653	0.820762	1.74461	No orthologs found			UP
RC1_2338	-0.165951	0.778542	0.130242	0.759551	0.831461	-0.25551	0.723152	1.20945	0.541746	1.97983	1.64297	No orthologs found			UP
RC1_2339	-0.204618	0.0295173	-0.403466	-0.496055	-0.592337	-1.44367	-1.26182	-1.39382	-1.59243	-1.08395	-1.04509	No orthologs found			UP
RC1_2340	-0.610077	0.419754	-0.604376	-0.476626	0.0429062	-1.47278	-1.31057	-1.29485	-1.65427	-1.24726	-3.49545	No orthologs found			UP
RC1_2351	0.470771	1.38939	1.07189	1.23268	1.76389	0.402975	1.45693	1.22814	0.599645	1.776	0.944405	Function unknown	S	heparinase II III family protein	UP
RC1_2352	1.05851	1.93538	1.8036	2.11369	2.36869	1.89835	2.44378	2.37937	2.18535	2.63078	2.38913	Nucleotide transport and metabolism	F	bifunctional purine biosynthesis protein PURH	UP
RC1_2353	-0.214597	-0.532676	-0.660881	-0.574291	-1.01908	-1.28368	-1.09286	-1.64757	-1.90133	-1.92768	-2.02446	No orthologs found			DOWN
RC1_2362	1.28853	2.16419	2.142	2.29153	2.31593	1.17254	1.55887	0.780356	0.0380527	0.722943	-0.0408231	Post-translational modification, protein turnover, and chaperones	O	Required for the formation of a threonylcarbamoyl group on adenosine at position 37 (t(6)A37) in tRNAs that read codons beginning with adenine (By similarity)	UP
RC1_2367	0.112199	0.485205	0.531975	0.99899	1.17916	0.555191	1.57022	1.22331	0.653092	1.57571	1.4583	Coenzyme transport and metabolism	H	Converts cobyric acid to cobinamide by the addition of aminopropanol on the F carboxylic group (By similarity)	UP
RC1_2369	0.820008	1.16184	1.58471	1.70989	2.03789	1.77139	2.18701	1.70416	1.74712	2.4005	2.90256	Carbohydrate transport and metabolism	G	Phosphoglycerate mutase	UP
RC1_2373	-0.241068	0.148227	-0.362418	-0.12879	-0.0328942	-1.67799	-0.555658	-0.950356	-1.93109	-0.289162	-1.17961	Translation, ribosomal structure and biogenesis	j	Is required not only for elongation of protein synthesis but also for the initiation of all mRNA translation through initiator tRNA(fMet) aminoacylation (By similarity)	UP
RC1_2377	0.92178	0.243815	0.893819	0.48693	0.261728	1.84039	0.650777	1.52733	2.19244	-0.118591	1.1529	No results found			UP
RC1_2385	-0.228468	0.152472	-0.258072	-0.256706	-0.346897	-1.11613	-0.388523	-1.31899	-1.88419	-1.21543	-2.48092	No orthologs found			UP
RC1_2386	0.43625	0.299844	0.200728	-0.00486979	-0.170463	-0.542433	-1.10844	-1.39232	-1.78749	-1.88161	-2.33595	No orthologs found			UP
RC1_2387	0.158418	0.403556	-0.0696361	0.279114	0.0613918	-0.0672936	-0.896179	-0.684885	-0.990722	-1.50808	-2.2598	No orthologs found			UP
RC1_2388	0.537702	0.444262	0.0487652	0.368736	0.00657436	-1.0259	-0.471757	-1.17033	-1.46879	-1.46738	-2.13804	No orthologs found			UP
RC1_2391	-0.0617564	-0.636904	-0.371343	-0.640789	-0.988486	-0.245884	-0.986224	-0.804762	-0.532295	-1.61254	-1.04991	Inorganic ion transport and metabolism	P	alkaline phosphatase	DOWN
RC1_2392	-0.0523975	-0.712487	-0.504977	-1.00245	-1.27923	-0.662394	-1.25902	-1.00634	-0.969097	-2.07681	-1.66011	No orthologs found			DOWN
RC1_2393	-0.598031	1.12577	0.956814	0.732196	1.86729	0.891406	2.21246	2.4878	2.33965	3.62831	2.41987	Replication, recombination and repair	L	This protein is one of the two subunits of integration host factor, a specific DNA-binding protein that functions in genetic recombination as well as in transcriptional and translational control (By similarity)	UP
RC1_2395	0.52073	0.211349	0.625409	0.487772	0.234962	0.927196	0.325235	0.733814	1.55602	0.852859	1.4649	No orthologs found			UP
RC1_2396	-1.27163	-0.207391	-0.946337	-1.23484	-0.594776	-2.99395	-1.32538	-1.59697	-2.30818	-1.14739	-2.00268	No orthologs found			DOWN
RC1_2397	-0.943842	-1.28595	-1.20443	-1.47708	-1.49731	-1.52133	-1.93248	-1.76817	-1.74756	-2.17797	-1.89656	Inorganic ion transport and metabolism	P	Monooxygenase	DOWN
RC1_2399	-0.416801	0.449543	0.522586	0.356461	0.925129	0.918312	1.61773	1.45276	1.28907	1.68988	1.57924	Signal transduction mechanisms	T	response regulator	UP
RC1_2401	0.0695873	0.234977	-0.114247	-0.025228	-0.060628	-0.739022	-0.650068	-1.00468	-1.79457	-1.23834	-1.9669	Carbohydrate transport and metabolism	G	Pyruvate kinase	UP
RC1_2402	-0.817916	-0.403018	-1.06334	-1.02001	-0.787494	-2.05746	-1.07758	-1.43711	-2.25094	-0.896117	-2.19901	Function unknown	S	signal peptide protein	DOWN
RC1_2404	1.54922	0.386182	1.34818	1.2173	0.679953	1.62824	0.318042	0.263286	0.589418	-0.15253	0.305813	No orthologs found			UP
RC1_2406	-0.493151	0.0293651	-0.534692	-0.949535	-0.740213	-1.51963	-1.60562	-2.10889	-2.06493	-1.63024	-1.78071	Function unknown	S	conserved protein	UP
RC1_2407	-0.379341	0.588351	-0.206998	-0.361403	-0.0790344	-1.8267	-0.891847	-1.5899	-1.92144	-0.624048	-1.8209	Function unknown	S	transmembrane protein 69	UP
RC1_2409	-0.925202	0.197389	-0.619868	-0.559094	-0.268158	-2.5413	-0.749248	-1.04942	-1.82615	-0.315554	-1.53941	General function prediction only	R	methyltransferase FkbM family	UP
RC1_2410	-1.07492	-0.610994	-1.1136	-1.22264	-1.19266	-1.92053	-1.7205	-1.84763	-1.70519	-1.32542	-1.54532	No orthologs found			DOWN
RC1_2411	-1.28711	-0.0817181	-1.30635	-1.63616	-1.03821	-3.09122	-1.8011	-1.94426	-3.25741	-1.1056	-2.44391	No orthologs found			DOWN
RC1_2412	0.274943	-0.140763	0.239954	-0.137406	-0.286136	0.771156	0.0917191	0.808731	1.52513	0.59946	1.30597	No orthologs found			UP
RC1_2418	-0.835041	-1.37774	-1.12515	-1.23707	-1.40981	-0.898396	-1.51175	-1.17255	-0.554658	-0.629503	-0.139301	Lipid transport and metabolism	I	alpha beta hydrolase fold-3 domain protein	DOWN
RC1_2419	-0.58111	0.755337	0.00975028	0.0608966	0.227804	-1.05012	-0.156702	-0.2298	-1.67144	0.154228	-0.372873	Translation, ribosomal structure and biogenesis	J	heat shock protein	UP
RC1_2421	-0.336139	0.10249	-0.441489	-0.166528	-0.0843385	-1.38762	-0.455916	-0.889303	-1.67959	-0.748135	-2.06145	No orthologs found			UP
RC1_2425	0.807982	1.25145	1.49829	1.66371	1.61437	1.38237	1.39776	1.15736	0.953322	1.07318	0.803032	Post-translational modification, protein turnover, and chaperones	O	Molecular chaperone. Has ATPase activity (By similarity)	UP
RC1_2428	0.66864	-0.171272	0.333872	-0.480487	-0.758851	0.025221	-1.16628	-0.890156	-0.5682	-1.75219	-0.890815	Function unknown	S	Pfam:DUF833	UP
RC1_2429	0.263352	-0.245287	0.423402	0.0821429	0.0379906	1.30207	0.556633	1.12635	1.83396	0.187973	0.965992	Function unknown	S	Domain of unknown function (DUF1476)	UP
RC1_2431	-0.48336	-0.708878	-0.806429	-0.592393	-0.194597	-1.01764	0.0579919	-0.5025	-1.16418	-0.471556	-1.76818	Function unknown	S	NA	UP
RC1_2433	0.0377313	-0.858511	-0.30681	-0.316018	-0.481177	0.594339	-0.838267	-0.32559	-0.121068	-1.50077	-0.370143	No orthologs found			UP
RC1_2437	-0.341215	0.00330303	-0.293112	-0.117673	-0.0665451	-0.518204	-0.577882	-0.529878	-0.720182	-1.12229	-1.70005	Function unknown	S	domain protein	UP
RC1_2438	0.161933	0.553152	0.7105	1.10103	1.04662	0.114128	0.194165	-0.522235	-1.24657	-1.16458	-1.6995	Cell wall/membrane/envelope biogenesis	M	Efflux transporter rnd family, mfp subunit	UP
RC1_2439	0.252926	0.96772	1.42238	1.95932	1.90513	1.39435	1.26211	0.691699	0.156521	0.355904	0.100506	Defence mechanisms	V	ABC transporter (permease)	UP
RC1_2440	0.182439	1.00114	1.31208	1.36551	1.70165	1.27092	0.792898	0.489741	0.342743	0.467932	0.279051	Cell wall/membrane/envelope biogenesis	M	Membrane	UP
RC1_2442	-0.777314	-0.743852	-1.49237	-1.09025	-1.29297	-2.28254	-1.35171	-1.2123	-2.16847	-0.90682	-1.69748	No orthologs found			DOWN
RC1_2445	-0.81598	-0.961918	-1.52958	-1.67544	-2.21503	-2.61834	-2.93974	-3.15762	-3.28403	-3.19395	-3.46416	Energy production and conversion	C	Component of the ubiquinol-cytochrome c reductase complex (complex III or cytochrome b-c1 complex), which is a respiratory chain that generates an electrochemical potential coupled to ATP synthesis (By similarity)	DOWN
RC1_2446	-0.724629	-0.881956	-1.19906	-1.42263	-1.66163	-1.90217	-2.17009	-2.21844	-2.30756	-1.80522	-1.69309	Energy production and conversion	C	phosphoenolpyruvate carboxylase activity	DOWN
RC1_2447	-0.723734	-0.0367036	-0.523327	-0.852135	-0.58556	-1.13581	-0.584484	-1.28431	-1.70767	-0.999529	-1.6802	No orthologs found			DOWN
RC1_2449	0.218499	-0.768338	-0.678795	-1.06751	-1.49469	-1.44479	-1.58286	-1.8221	-1.70814	-1.66804	-1.68923	Inorganic ion transport and metabolism	P	ferrous iron transport protein	UP
RC1_2450	1.07467	0.06909	0.826598	0.783175	0.469491	1.66639	0.298673	0.468936	0.615584	-1.08907	-0.0954683	No orthologs found			UP
RC1_2452	-1.11116	-1.02251	-1.2693	-1.31427	-1.18697	-1.58895	-1.49756	-1.30323	-1.44083	-0.939118	-1.07108	Post-translational modification, protein turnover, and chaperones	O	cytochrome C family protein	DOWN
RC1_2453	-0.738731	-0.96309	-0.908177	-1.46382	-0.707194	-1.66346	-1.01212	-0.683755	-0.938385	-0.139228	-0.56114	Translation, ribosomal structure and biogenesis	J	-acetyltransferase	DOWN
RC1_2457	0.859135	1.54468	1.22533	1.30785	1.44579	-0.0843301	0.647265	0.168079	0.208128	0.533624	0.242131	Amino acid transport and metabolism	E	phosphoserine phosphatase activity	UP
RC1_2461	1.54264	1.85767	1.95085	2.01275	1.95208	1.56042	1.49821	1.11599	0.800312	1.00555	1.19454	Inorganic ion transport and metabolism	P	ABC transporter	UP
RC1_2462	0.73275	1.55404	1.47453	1.54846	1.67207	1.04652	1.33967	1.10409	0.77928	1.0546	1.15304	Inorganic ion transport and metabolism	P	ABC transporter	UP
RC1_2463	-0.291561	0.211978	-0.000487641	-0.473989	0.327837	-0.801397	-0.140108	-0.20658	-0.434899	-0.0404035	-1.78286	No orthologs found			UP
RC1_2465	0.835206	0.818631	0.60607	0.490425	0.202657	-0.531527	-0.373363	-0.952141	-1.33671	-1.22165	-1.76982	No orthologs found			UP
RC1_2467	-0.51556	-0.0756839	-0.599645	-0.940934	-0.500405	-1.58907	-1.07408	-0.894077	-1.25087	-0.249816	-0.678885	No orthologs found			DOWN
RC1_2481	-0.0419434	0.158748	0.0281782	-0.261109	-0.456566	-0.712491	-0.899707	-1.12467	-1.56011	-1.54523	-1.77054	Signal transduction mechanisms	T	Histidine kinase	UP
RC1_2482	0.207226	0.511211	0.544419	0.722193	1.04018	0.870365	1.35384	1.93493	2.01434	2.47004	2.48222	Lipid transport and metabolism	I	lipid transport	UP
RC1_2486	0.0552268	-0.117449	0.146332	0.349233	0.478381	1.21706	1.45548	1.90146	2.64796	2.1512	2.78495	Replication, recombination and repair	L	This protein is one of the two subunits of integration host factor, a specific DNA-binding protein that functions in genetic recombination as well as in transcriptional and translational control (By similarity)	UP
RC1_2487	1.12796	1.11958	1.86923	1.95543	1.76746	2.3853	1.79683	1.9061	2.22197	1.91347	2.48618	Translation, ribosomal structure and biogenesis	J	thus facilitating recognition of the initiation point. It is needed to translate mRNA with a short Shine-Dalgarno (SD) purine-rich sequence (By similarity)	UP
RC1_2489	-0.447775	-0.505751	-0.850762	-0.721003	-0.986422	-1.8474	-1.10441	-1.79156	-2.13656	-1.45997	-1.67533	Function unknown	S	PemK-like protein	DOWN
RC1_2493	0.101574	0.700364	1.06554	1.16724	1.3794	1.70082	1.57552	1.81372	1.6831	1.42122	1.47535	Function unknown	S	Protein of unknown function (FYDLN_acid)	UP
RC1_2494	0.566232	0.117618	0.811314	0.69632	0.60632	1.82552	1.08922	1.35278	2.01018	0.264417	1.10122	No results found			UP
RC1_2512	-1.7756	-1.55464	-2.03605	-1.88263	-1.65068	-2.55999	-1.70972	-1.1054	-0.985413	0.369379	0.17431	Function unknown	S	Protein of unknown function (DUF433)	UP
RC1_2513	-0.866861	-0.35035	-0.791749	-0.930389	-0.466966	-1.52341	-0.87919	-0.645615	-1.09813	0.0320829	-0.44404	Transcription	K	transcriptional	UP
RC1_2514	-0.138543	0.0104328	-0.360685	-1.1186	-1.19464	-1.12936	-1.61141	-1.16242	-1.15943	-1.52099	-1.50842	No orthologs found			UP
RC1_2520	-0.0686485	-0.252051	-0.571214	-0.441559	-0.165883	-0.892887	-0.322489	-0.739501	-1.2004	-0.699574	-1.94048	General function prediction only	R	glyoxalase bleomycin resistance protein dioxygenase	DOWN
RC1_2522	-1.22054	-0.825501	-1.38949	-1.46242	-1.33814	-2.60788	-1.77783	-1.6841	-1.93099	-0.785029	-1.03145	Lipid transport and metabolism, Secondary metabolites biosynthesis, transport, and catabolism	IQ	Amp-dependent synthetase and ligase	DOWN
RC1_2524	-0.389731	-0.632556	-0.702424	-1.38954	-1.02254	-1.74109	-1.92297	-1.52792	-2.43251	-1.83735	-2.06081	No orthologs found			DOWN
RC1_2526	0.293128	-0.118483	-0.212708	-0.525979	-0.85209	-0.884867	-0.925461	-1.33885	-1.54373	-1.53772	-1.65074	Function unknown	S	complex i intermediate-associated protein 30	UP
RC1_2529	-0.385348	-0.721638	-0.850942	-0.742668	-0.382536	-1.65015	-0.572878	-1.17023	-1.88295	-1.43696	-3.07484	Cell wall/membrane/envelope biogenesis	M	Glycosyl transferase, family 2	DOWN
RC1_2530	-0.86551	-1.10383	-1.57249	-1.47327	-1.22317	-1.23772	-0.898999	-0.950932	-1.18474	-1.17616	-1.88743	Function unknown	S	Type I phosphodiesterase / nucleotide pyrophosphatase	DOWN
RC1_2531	-0.394489	-0.361619	-0.710225	-0.273139	-0.0297223	-0.455783	0.0248966	0.0736789	-0.564881	-0.244101	-1.99637	No orthologs found			UP
RC1_2532	-0.747896	-0.458009	-0.749398	-1.03873	-0.683788	-2.43045	-1.14618	-1.31226	-1.72683	-0.756277	-2.06589	Post-translational modification, protein turnover, and chaperones	O	glutathione Stransferase	DOWN
RC1_2536	0.324865	0.183174	0.437465	0.152744	0.418035	0.135402	0.534803	-0.105475	-0.607711	-0.544117	-1.57014	Cell wall/membrane/envelope biogenesis	M	Glycosyl transferase (Group 1	UP
RC1_2539	1.182	1.37675	1.59867	1.61254	1.25725	1.21935	0.856452	0.587447	0.383457	0.0286023	-0.116022	Function unknown	S	ABC-2 type transporter	UP
RC1_2540	0.124552	0.0352005	0.12913	-0.146202	-0.450879	-0.357118	-1.20118	-1.38545	-1.50831	-1.51058	-1.55897	Energy production and conversion, Inorganic ion transport and metabolism	CP	(ABC) transporter	UP
RC1_2541	0.0182534	-0.136812	0.308999	0.229777	0.104054	1.1187	0.328933	1.07408	1.95067	0.831233	1.60795	Signal transduction mechanisms	T	phosphorelay sensor kinase activity	UP
RC1_2544	-0.349579	-0.0670542	-0.564865	-0.71569	-0.292483	-1.32032	-0.322056	-1.20424	-1.80268	-1.107	-2.63444	Cell wall/membrane/envelope biogenesis	M	udp-glucose 4-epimerase	DOWN
RC1_2546	0.603114	-0.20819	0.750307	0.49031	0.189123	1.87475	0.943772	1.635	2.25178	0.128857	1.30651	No results found			UP
RC1_2552	-0.0117991	0.520947	0.872264	1.23841	1.34438	0.72129	1.67265	1.37842	0.972904	1.73125	1.31055	Function unknown	S	Pfam:DUF2159	UP
RC1_2553	0.134423	0.673926	0.911406	1.15904	1.61891	0.999685	1.52769	1.40849	1.0674	1.94915	1.45985	Replication, recombination and repair	L	DNA polymerase III (delta' subunit)	UP
RC1_2555	-0.965081	-0.484461	-0.748956	-0.691461	-0.372703	-0.689388	-0.56047	-0.565274	-1.03922	-0.987772	-1.81477	Function unknown	S	NA	DOWN
RC1_2559	-0.598199	0.0808813	-0.488009	-0.751171	-0.166206	-1.78589	-0.899794	-1.32726	-2.36362	-0.882357	-1.95807	No orthologs found			UP
RC1_2562	0.488758	0.79975	0.524314	0.489652	0.283408	-0.325316	-0.24066	-0.782253	-1.3731	-1.18961	-1.90139	Translation, ribosomal structure and biogenesis	J	rRNA (adenine-C2-)-methyltransferase activity	UP
RC1_2563	0.0935286	0.480482	-0.434054	-0.171869	-0.479816	-1.7568	-0.702005	-1.9101	-3.10077	-2.56687	-4.33266	Inorganic ion transport and metabolism	P	Rhodanese domain protein	UP
RC1_2564	0.148481	0.679009	0.279194	0.111912	0.237082	-0.52149	-0.406398	-1.20619	-1.84231	-1.58699	-2.67894	Cell wall/membrane/envelope biogenesis	M	Efflux transporter rnd family, mfp subunit	UP
RC1_2565	1.41838	1.70607	1.71495	1.69404	1.51639	1.25776	1.16546	0.506136	-0.10668	-0.653084	-1.45511	Inorganic ion transport and metabolism	P	acriflavin resistance protein	UP
RC1_2566	0.413661	0.38417	0.359768	0.227607	-0.202784	-0.664201	-0.773137	-1.38404	-1.66974	-1.91456	-2.1122	Transcription	K	Transcriptional regulator, arsr family	UP
RC1_2567	-0.856238	-1.0793	-1.99225	-1.97412	-2.54879	-2.49631	-2.09274	-1.95366	-2.22464	-2.28462	-2.87261	No orthologs found			DOWN
RC1_2575	-0.335606	-0.467589	-0.645468	-0.853462	-0.813885	-0.553057	-0.866955	-0.68724	-0.866622	-1.52796	-1.55345	Defence mechanisms	V	secretion protein HlyD family	DOWN
RC1_2579	-0.911773	-1.01181	-1.25166	-1.40246	-1.3189	-2.77793	-1.98317	-2.21969	-2.46409	-2.06037	-2.63195	No orthologs found			DOWN
RC1_2580	-0.548547	-0.487723	-0.510421	-0.964338	-1.22591	-1.18549	-1.32179	-1.9487	-2.12955	-1.94942	-2.46917	Transcription	K	Transcriptional regulator, TetR family	DOWN
RC1_2583	-0.782713	-0.603052	-0.74535	-1.23843	-1.09822	-1.91975	-1.44245	-2.07242	-2.80737	-2.15115	-2.07618	Post-translational modification, protein turnover, and chaperones	O	oxygenase	DOWN
RC1_2584	-0.151692	-0.0865856	-0.402629	-0.338445	0.247632	-0.221924	0.009026	-0.273684	-0.992597	0.210133	-2.21213	No orthologs found			UP
RC1_2589	0.553741	0.263182	0.712295	0.719768	0.617503	1.22045	1.26079	1.50337	1.5693	0.912255	1.2865	Intracellular trafficking, secretion, and vesicular transport	U	One of the proteins required for the normal export of preproteins out of the cell cytoplasm. It is a molecular chaperone that binds to a subset of precursor proteins, maintaining them in a translocation-competent state. It also specifically binds to its receptor SecA (By similarity)	UP
RC1_2591	-1.0734	-0.200247	-0.685702	-1.27232	-0.512221	-2.39343	-1.30635	-1.16365	-3.14514	-1.08611	-2.39415	No orthologs found			DOWN
RC1_2593	1.50869	0.769295	1.64055	1.45644	1.23394	2.15976	1.01386	1.33733	1.56467	0.288823	0.830734	Amino acid transport and metabolism	E	Usg family	UP
RC1_2594	0.962547	1.05869	1.3802	1.28014	1.21731	1.72293	0.934844	0.842934	0.835759	0.327408	0.572841	Post-translational modification, protein turnover, and chaperones	O	Binds to cpn60 in the presence of Mg-ATP and suppresses the ATPase activity of the latter (By similarity)	UP
RC1_2595	1.34176	1.81227	2.5025	2.63396	2.5809	3.05598	2.3447	2.15352	2.13013	1.75979	2.035	Post-translational modification, protein turnover, and chaperones	O	Prevents misfolding and promotes the refolding and proper assembly of unfolded polypeptides generated under stress conditions (By similarity)	UP
RC1_2597	-0.408887	0.374768	0.477353	0.299632	0.320257	-1.49636	-0.228584	-0.418778	-2.19837	-0.294286	-1.70707	No orthologs found			UP
RC1_2599	0.149492	0.290215	0.342091	1.03593	1.52334	1.06085	1.88134	1.45101	1.14103	2.53551	2.0202	No orthologs found			UP
RC1_2608	0.31229	0.14568	0.694701	0.789271	0.727299	1.64308	1.36244	2.10756	2.97799	2.5904	3.23501	Transcription	K	Transcriptional regulator	UP
RC1_2615	1.66658	1.79106	2.1473	2.06282	1.8749	2.44008	1.63081	1.78383	1.79212	0.792922	1.00544	Post-translational modification, protein turnover, and chaperones	O	metallo-sulfur cluster assembly	UP
RC1_2616	0.23715	0.048249	-0.1428	-0.0512232	-0.506417	-0.833388	-0.746883	-1.16043	-1.85342	-1.41082	-1.84622	Signal transduction mechanisms	T	Adenylate guanylate Cyclase	UP
RC1_2621	-0.888946	0.144753	0.0345692	-0.0438025	0.466134	-1.03111	-0.323334	-0.610809	-2.74122	-0.711351	-0.00878295	No orthologs found			UP
RC1_2622	0.129172	0.192799	0.606493	0.610923	0.66218	1.23029	0.688381	1.07752	1.52736	0.755479	1.12259	Function unknown	S	NA	UP
RC1_2625	1.0604	0.0925121	1.47318	1.53698	0.51397	2.22916	1.14288	1.62962	2.2966	-0.110448	0.851199	No results found			UP
RC1_2627	-0.1397	-0.202538	-0.000431114	-0.315251	0.00290103	0.294408	0.222626	1.02564	2.17011	-0.484489	1.21062	No results found			UP
RC1_2643	-0.705822	0.0940371	-0.351587	-0.385851	-0.199888	-1.60896	-0.0161295	-0.260024	-1.28232	0.129792	-0.893168	No orthologs found			UP
RC1_2645	-0.209744	1.03334	0.708849	0.728294	1.39891	-0.262528	1.23082	0.954762	-0.0450258	1.56747	0.763644	General function prediction only	R	2-Nitropropane dioxygenase	UP
RC1_2650	-1.33992	-0.664965	-1.68024	-1.97923	-2.03234	-2.63813	-2.26186	-2.00965	-1.87483	-0.672427	-1.02877	Function unknown	S	pathogenesis	DOWN
RC1_2651	-0.698513	-0.14503	-1.00424	-1.44208	-1.40594	-2.39117	-2.57929	-3.1364	-3.1542	-2.54667	-2.81084	Signal transduction mechanisms	T	cbs domain and cyclic nucleotide-regulated nucleotidyltransferase	DOWN
RC1_2658	-0.0495692	0.483784	0.0114218	0.0899522	0.337814	-0.642131	-0.532089	-0.820731	-1.73896	-1.19315	-1.85705	Signal transduction mechanisms	T	response regulator (Receiver	UP
RC1_2659	-1.20765	0.114076	-0.526075	-0.729812	-0.199572	-1.78343	-0.872496	-0.709779	-1.58341	-0.168027	-0.974931	General function prediction only	R	nitrilase cyanide hydratase and apolipoprotein n-acyltransferase	UP
RC1_2661	-1.44793	-0.677237	-0.825816	-1.38798	-0.918627	-2.14431	-1.49192	-1.4408	-1.85331	-1.4238	-2.39081	General function prediction only	R	Competence protein	DOWN
RC1_2666	0.407984	0.602032	1.04131	1.21135	1.25136	1.89113	1.50526	1.84996	1.93793	1.36006	1.54319	Post-translational modification, protein turnover, and chaperones	O	peptidyl-prolyl cis-trans isomerase	UP
RC1_2667	0.865277	0.875976	1.24312	1.27348	1.14212	1.67893	1.28349	1.54548	1.76018	1.22651	1.66308	Intracellular trafficking, secretion, and vesicular transport	U	Part of the Sec protein translocase complex. Interacts with the SecYEG preprotein conducting channel. Has a central role in coupling the hydrolysis of ATP to the transfer of proteins into and across the cell membrane, serving	UP
RC1_2670	0.280556	-0.204818	0.238072	0.115198	-0.0327089	1.00377	0.775664	1.17039	1.74778	0.507931	1.07226	Lipid transport and metabolism	I	Component of the acetyl coenzyme A carboxylase (ACC) complex. First, biotin carboxylase catalyzes the carboxylation of biotin on its carrier protein (BCCP) and then the CO(2) group is transferred by the carboxyltransferase to acetyl-CoA to form malonyl-CoA (By similarity)	UP
RC1_2672	-1.18544	-0.722218	-0.91436	-0.793945	-0.712407	-1.75752	-0.640062	-1.10581	-1.16862	0.122313	-0.122944	Function unknown	S	UPF0145 protein	UP
RC1_2677	-1.11459	-0.033982	-0.885811	-1.18167	-0.403245	-2.31277	-0.715586	-0.345662	-1.66097	-0.0843286	-1.289	No orthologs found			DOWN
RC1_2681	0.813503	0.463825	1.14043	1.06554	0.749889	1.60356	0.860071	1.1792	1.40889	0.38165	0.943076	Transcription, Signal transduction mechanisms	KT	MT-A70 family	UP
RC1_2682	0.951414	0.59388	1.23094	0.944981	0.623966	1.58541	0.691767	1.13152	1.42056	0.440847	1.1266	Defense mechanisms	V	restriction endonuclease BglII	UP
RC1_2684	-1.43452	-1.06051	-1.22408	-1.59441	-1.12147	-2.54912	-1.4261	-1.55279	-1.44971	-1.11804	-1.43956	No orthologs found			DOWN
RC1_2686	-1.00474	-1.31654	-1.63407	-1.8705	-2.04243	-1.88133	-1.98595	-1.97527	-1.99831	-2.29387	-2.10889	Energy production and conversion	C	Isocitrate lyase	DOWN
RC1_2687	-0.9627	-1.00471	-1.7751	-2.20574	-1.96737	-2.65658	-2.51352	-2.72751	-2.80908	-2.20937	-2.4224	No orthologs found			DOWN
RC1_2689	-1.22922	-1.46881	-1.86416	-1.58503	-1.42827	-1.56187	-1.36608	-1.27847	-1.47947	-1.77575	-2.15912	Inorganic ion transport and metabolism	P	Catalase	DOWN
RC1_2690	-2.14095	-1.82594	-2.84354	-3.21042	-2.72935	-4.23281	-2.87174	-2.9359	-3.62003	-2.33956	-3.09837	Nucleotide transport and metabolism	F	orotate phosphoribosyltransferase activity	DOWN
RC1_2692	-1.70279	-1.35005	-1.31465	-1.46439	-1.44948	-1.70761	-1.37545	-1.41603	-1.85004	-0.461106	-0.259434	Lipid transport and metabolism	I	Enoyl-CoA hydratase	DOWN
RC1_2693	-1.6934	-0.198998	-1.17424	-1.75597	-0.94384	-2.33887	-1.43994	-1.25445	-2.35965	-0.933122	-2.12444	Function unknown	S	Uncharacterized protein conserved in bacteria (DUF2087)	DOWN
RC1_2695	0.106069	-0.505463	-0.127785	-0.699714	-0.870003	0.37903	-0.446516	0.491643	1.91849	0.955922	1.8153	Cell motility	N	MotA TolQ exbB proton channel	UP
RC1_2697	-0.371165	-0.888265	-0.740294	-1.24932	-1.3881	-0.78212	-1.61251	-1.20088	-0.776284	-1.8689	-1.33947	Signal transduction mechanisms	T	Methyl-accepting chemotaxis	DOWN
RC1_2699	-0.449034	0.639655	-0.626436	-0.614781	0.259653	-1.77704	-0.549831	-1.39617	-2.50832	-0.762536	-2.39837	No orthologs found			UP
RC1_2700	0.737136	0.794651	1.11595	1.283	1.28231	1.53211	1.34517	1.32264	1.21318	0.727975	0.81476	Cell wall/membrane/envelope biogenesis	M	penicillin-binding protein	UP
RC1_2704	0.477828	0.431459	0.828491	0.813748	0.39373	0.696652	0.0563861	-0.449041	-0.719793	-1.12988	-1.63112	Post-translational modification, protein turnover, and chaperones	O	Catalyzes the oxidation of the C8 methyl side group on heme O porphyrin ring into a formyl group (By similarity)	UP
RC1_2714	0.220668	-0.259426	0.139485	-0.145486	-0.254474	0.757968	0.837592	1.57533	2.22656	1.3578	1.95089	Coenzyme transport and metabolism	H	May play a key role in the regulation of the intracellular concentration of adenosylhomocysteine (By similarity)	UP
RC1_2716	-0.318417	-0.388229	-0.751823	-0.663976	-0.447135	-1.98439	-0.519563	-1.23303	-2.08324	-1.16213	-2.14023	No orthologs found			DOWN
RC1_2718	-1.48938	-0.259021	-1.13918	-1.67195	-0.379146	-2.94578	-0.995469	-1.27323	-2.69769	-1.14132	-3.56896	No orthologs found			DOWN
RC1_2720	-0.370839	-0.6603	-0.519266	-0.271829	-0.326341	-0.906216	0.153425	-0.414372	-1.17532	-0.743015	-1.62178	Function unknown	S	NA	UP
RC1_2721	0.442617	0.126076	0.131381	-0.128492	-0.0483065	-0.126078	-0.281845	-0.394067	-0.768333	-0.823827	-1.6051	Function unknown	S	Protein of unknown function (DUF1289)	UP
RC1_2724	0.0409015	-0.014537	-0.210078	-0.453179	-0.752477	-0.857633	-1.07817	-1.26952	-1.34989	-1.6074	-1.67576	No orthologs found			UP
RC1_2727	-0.620625	0.0369442	-0.974137	-0.854305	-0.764779	-2.00888	-0.63667	-0.429822	-0.886184	0.245076	-0.63834	No orthologs found			UP
RC1_2731	0.00915181	-0.414386	-0.308491	-1.11828	-1.25785	-0.2828	-1.49051	-0.425019	-0.198862	-1.80374	-1.22878	Replication, recombination and repair	L	transposase	UP
RC1_2732	0.89988	-0.164957	0.085308	0.585717	-0.00628867	0.57017	-0.44356	-0.496758	-2.14287	-0.980255	-0.652669	Replication, recombination and repair	L	Transposase	UP
RC1_2734	-0.607172	-0.434452	-0.607861	-0.833705	-0.969867	-1.12265	-1.32978	-1.37212	-1.43322	-1.60882	-1.2991	Cell wall/membrane/envelope biogenesis	M	Efflux transporter rnd family, mfp subunit	DOWN
RC1_2736	0.923835	0.445878	1.2484	1.07514	0.771491	2.19914	1.44656	1.77371	2.66349	0.259579	1.25111	No results found			UP
RC1_2737	0.735351	1.14449	1.31089	1.56533	1.57084	1.01105	1.47461	1.30923	0.906092	1.35143	0.874601	Amino acid transport and metabolism, Secondary metabolites biosynthesis, transport, and catabolism	EQ	peptidase s58 dmpa	UP
RC1_2744	0.308657	-0.358346	0.102964	-0.263346	-0.502096	-0.0717662	-0.935171	-0.801085	-0.733638	-1.96452	-1.38834	No orthologs found			UP
RC1_2747	-0.609704	-1.20796	-1.37647	-1.83792	-2.13051	-1.69989	-2.16927	-2.05138	-1.84975	-2.62451	-2.39344	Signal transduction mechanisms	T	Histidine kinase	DOWN
RC1_2748	0.910596	0.759331	0.859681	0.798369	0.833897	1.58242	1.40458	1.67596	2.44014	1.90117	2.48377	No orthologs found			UP
RC1_2757	0.0423452	0.693288	-0.14052	0.142089	0.0584252	-1.14708	-0.707856	-1.09449	-1.9539	-0.921393	-1.44713	No orthologs found			UP
RC1_2758	-0.289171	0.200662	-0.114894	-0.304127	-0.10117	-1.19257	-0.628534	-0.800186	-0.753932	-0.429131	-1.60619	No orthologs found			UP
RC1_2759	-0.270565	-0.432709	-0.270028	-0.187708	-0.163128	-0.0368497	0.135858	0.785987	1.39543	1.63211	2.07238	Amino acid transport and metabolism	E	metal cluster binding	UP
RC1_2760	0.106955	-0.354575	0.115721	0.113592	0.0332253	0.880246	0.420463	1.0849	1.79205	1.24293	2.02087	Defense mechanisms	V	Beta-lactamase	UP
RC1_2762	-1.20298	-0.764433	-0.843767	-1.2429	-0.698027	-2.72697	-0.949992	-0.981532	-2.07504	-0.907629	-1.875	General function prediction only	R	HAD-superfamily hydrolase subfamily IA variant 3	DOWN
RC1_2766	0.443648	0.249026	0.755881	0.920104	0.886568	1.81617	1.60028	2.10448	2.77697	2.01326	2.7455	Energy production and conversion	C	Pyrophosphate phospho-hydrolase	UP
RC1_2768	0.410053	0.119261	0.525134	0.348545	0.282768	1.61377	0.845489	1.56514	2.13633	0.679521	1.44471	Amino acid transport and metabolism	E	Sulfate transport protein CysZ	UP
RC1_2769	-0.122607	-0.0798731	0.275413	0.452677	0.505914	1.11672	1.10255	1.49277	1.60057	1.37478	1.58677	Function unknown	S	Pfam:DUF583	UP
RC1_2771	-0.821001	-0.447342	-0.470327	-0.687179	-0.241609	-1.65222	-0.749326	-0.311442	-1.02298	0.38377	0.0776196	General function prediction only	R	penicillin amidase	UP
RC1_2774	0.782479	0.318278	0.573173	-0.145838	-0.308603	0.574404	-0.896893	-0.25627	-0.0814861	-2.01943	-1.375	No orthologs found			UP
RC1_2775	0.631879	-0.251278	0.317575	-0.304142	-0.810814	0.216673	-1.09917	-0.705471	-0.503361	-2.20268	-1.33698	Function unknown	S	NA	UP
RC1_2776	-0.292903	0.118466	-0.204912	0.0881931	0.0645308	-0.938436	-0.450388	-0.85104	-1.67297	-0.560774	-0.980477	Amino acid transport and metabolism	E	Cyclase family	UP
RC1_2777	-0.963487	-0.175035	-0.805821	-1.29648	-0.79266	-2.16611	-1.624	-0.75504	-2.25925	-0.846159	-1.08192	Function unknown	S	NA	DOWN
RC1_2778	-1.24412	-1.71825	-1.47455	-2.61432	-2.15744	-2.56118	-2.26791	-1.20705	-3.34107	-1.91313	-2.78231	No orthologs found			DOWN
RC1_2779	-1.3501	-2.41198	-1.95962	-2.0316	-2.32658	-1.1937	-1.421	-1.09615	-0.304	-1.03511	-0.427297	Transcription	K	transcriptional regulator AsnC family	DOWN
RC1_2784	-0.994338	-0.0685022	-0.746744	-0.521099	-0.10562	-1.97253	-0.338301	-0.572529	-1.72608	0.0986055	-0.738202	Amino acid transport and metabolism	E	aminotransferase	UP
RC1_2786	0.184747	-0.669719	0.0352946	-0.244135	-0.0127363	1.02556	0.353831	0.962034	2.12682	0.964271	1.9203	Replication, recombination and repair	L	Transposase	UP
RC1_2787	-0.352114	-0.140839	-0.355017	-0.283323	-0.318645	-0.769039	-0.675873	-0.829726	-1.27109	-1.04229	-1.85436	Cell wall/membrane/envelope biogenesis	M	Participates in the translocation of lipoproteins from the inner membrane to the outer membrane. Only forms a complex with a lipoprotein if the residue after the N-terminal Cys is not an aspartate (The Asp acts as a targeting signal to indicate that the lipoprotein should stay in the inner membrane) (By similarity)	DOWN
RC1_2788	-0.739252	0.469958	-0.373619	-0.400431	0.198743	-1.80808	-0.200829	-0.660712	-1.81737	0.0899704	-1.04866	General function prediction only	R	Glutamine amidotransferase	UP
RC1_2791	-0.933334	-0.0773492	-0.912276	-1.02761	-0.631879	-2.39567	-1.68247	-2.03774	-3.04333	-1.72179	-2.87463	No results found			DOWN
RC1_2796	0.518596	-0.0475882	0.853311	0.75463	0.499165	2.02042	1.50305	2.06255	2.95998	1.3156	2.46407	Function unknown	S	Membrane	UP
RC1_2805	-0.414958	-0.930447	-1.43577	-1.85053	-2.27247	-2.5292	-2.91724	-3.23247	-3.10474	-2.66903	-2.31209	Secondary metabolites biosynthesis, transport, and catabolism	Q	dienelactone hydrolase	DOWN
RC1_2807	-0.590638	-0.764523	-0.432505	-0.473791	-0.194805	0.585874	0.722271	1.43032	2.09307	1.67389	2.20409	Function unknown	S	NA	UP
RC1_2809	-0.567867	-0.155054	0.257672	0.663218	0.959139	0.777408	1.09437	0.799889	0.846217	1.69128	1.47109	General function prediction only	R	Exhibits a very high intrinsic GTPase hydrolysis rate. Involved in the addition of a carboxymethylaminomethyl (cmnm) group at the wobble position (U34) of certain tRNAs, forming tRNA- cmnm(5)s(2)U34 (By similarity)	UP
RC1_2810	1.46424	1.81854	1.92228	1.94037	1.71448	1.33754	1.24577	0.972015	0.787579	0.536999	0.53964	Cell cycle control, cell division, chromosome partitioning	D	NAD-binding protein involved in the addition of a carboxymethylaminomethyl (cmnm) group at the wobble position (U34) of certain tRNAs, forming tRNA-cmnm(5)s(2)U34 (By similarity)	UP
RC1_2811	1.30488	1.43087	1.98249	2.21625	1.73855	1.56987	1.28416	1.12154	0.888773	0.595595	0.359091	Cell wall/membrane/envelope biogenesis	M	Specifically methylates the N7 position of a guanine in 16S rRNA (By similarity)	UP
RC1_2813	0.356252	0.970198	1.21013	1.56682	1.52523	1.19823	1.16323	1.30918	1.04782	1.52893	1.75365	Transcription	K	parb-like partition protein	UP
RC1_2814	0.680736	0.687953	1.63946	1.76939	1.36128	1.97376	1.31292	1.5919	2.21285	1.70862	2.44661	No orthologs found			UP
RC1_2818	-0.402723	0.281962	-0.159325	-0.574933	-0.127883	-0.896937	-0.47437	-0.735474	-1.41037	-0.883576	-1.59482	Cell wall/membrane/envelope biogenesis	M	heptosyltransferase	UP
RC1_2820	0.230731	-0.0553629	0.611667	0.45569	0.320236	1.47026	0.61553	1.21745	1.73056	0.838091	1.47256	Translation, ribosomal structure and biogenesis	J	IF-3 binds to the 30S ribosomal subunit and shifts the equilibrum between 70S ribosomes and their 50S and 30S subunits in favor of the free subunits, thus enhancing the availability of 30S subunits on which protein synthesis initiation begins (By similarity)	UP
RC1_2824	-0.877411	-0.953473	-1.26031	-1.50976	-1.09548	-1.33036	-1.39061	-0.784971	-1.46293	-1.0758	-1.38815	Inorganic ion transport and metabolism	P	pyridoxamine 5-phosphate	DOWN
RC1_2831	-1.67626	-1.28144	-1.52202	-1.55463	-1.27943	-2.81945	-1.79966	-1.34473	-2.49784	-0.779033	-1.37549	No orthologs found			DOWN
RC1_2833	0.0517995	-0.0803314	0.272692	0.227791	0.0335929	0.796038	0.393052	1.01715	1.75103	1.24706	1.79018	Lipid transport and metabolism	I	Component of the acetyl coenzyme A carboxylase (ACC) complex. Biotin carboxylase (BC) catalyzes the carboxylation of biotin on its carrier protein (BCCP) and then the CO(2) group is transferred by the transcarboxylase to acetyl-CoA to form malonyl- CoA (By similarity)	UP
RC1_2834	-0.202733	0.924485	0.735843	0.704922	0.938087	0.549466	1.17024	1.07916	0.889126	1.77478	1.11612	Coenzyme transport and metabolism	H	Folylpolyglutamate synthase	UP
RC1_2844	-0.522297	-0.0718944	-0.526474	-0.759295	-0.395683	-1.16603	-1.49991	-1.56281	-2.40531	-1.62602	-2.26529	No orthologs found			DOWN
RC1_2846	-0.382193	0.450184	-0.144691	-0.318315	-0.0813969	-0.903901	-0.685643	-0.956605	-1.458	-0.765989	-1.57888	Function unknown	S	NA	UP
RC1_2856	0.610611	0.212299	0.576637	0.01279	-0.519568	0.121193	-0.829088	-0.908689	-0.780606	-1.80577	-1.26122	No orthologs found			UP
RC1_2859	1.63453	1.38593	1.89896	1.6752	1.28029	1.95205	0.763613	0.963997	1.11008	0.360594	0.753559	Post-translational modification, protein turnover, and chaperones	O	ATP binding to DnaK triggers the release of the substrate protein, thus completing the reaction cycle. Several rounds of ATP-dependent interactions between DnaJ, DnaK and GrpE are required for fully efficient folding. Also involved, together with DnaK and GrpE, in the DNA replication of plasmids through activation of initiation proteins (By similarity)	UP
RC1_2864	1.68536	1.45486	2.01285	1.66159	1.29373	2.29366	1.45071	1.36473	1.57343	0.600879	0.856915	No orthologs found			UP
RC1_2868	0.972411	1.34778	1.47279	1.52378	1.58698	1.22655	1.36463	1.25172	0.887783	1.30715	1.14112	General function prediction only	R	Displays ATPase and GTPase activities (By similarity)	UP
RC1_2870	0.539305	1.30537	1.88106	2.11252	2.25224	1.62814	2.32659	2.38856	2.26262	2.85065	2.22129	Carbohydrate transport and metabolism	G	phosphocarrier protein (HPr)	UP
RC1_2871	0.0801514	1.11879	1.33961	1.45117	1.72319	1.28233	1.56522	1.41756	1.41409	1.73529	1.64094	Carbohydrate transport and metabolism	G	General (non sugar-specific) component of the phosphoenolpyruvate-dependent sugar phosphotransferase system (sugar PTS). This major carbohydrate active-transport system catalyzes the phosphorylation of incoming sugar substrates concomitantly with their translocation across the cell membrane. Enzyme I transfers the phosphoryl group from phosphoenolpyruvate (PEP) to the phosphoryl carrier protein (…	UP
RC1_2874	0.59027	0.621128	0.917252	0.8535	0.874382	1.69606	1.54998	2.24804	2.57389	1.42782	1.86148	Function unknown	S	integral membrane protein	UP
RC1_2879	-0.359166	0.17243	-0.334672	-0.321155	-0.0175449	-1.60202	-0.267555	-0.803414	-1.95546	-0.249217	-0.595668	Energy production and conversion	C	domain protein	UP
RC1_2883	-0.750494	0.130102	-0.747439	-0.644224	-0.243164	-1.76108	-0.383771	-1.27598	-1.9812	-0.678295	-2.0572	Function unknown	S	endonuclease exonuclease phosphatase	UP
RC1_2884	-0.370895	-0.0910627	-0.27905	-0.152577	-0.163293	-1.8497	-0.201421	-0.707836	-1.48042	-0.0580869	-0.551791	Function unknown	S	NnrU protein	DOWN
RC1_2885	-1.91495	-1.87048	-2.19293	-2.39509	-2.19107	-2.72515	-2.02682	-1.95732	-2.13692	-1.45178	-1.5637	Inorganic ion transport and metabolism	P	PotAssium voltage-gated channel	DOWN
RC1_2886	0.297366	0.22827	0.561788	0.775527	0.765483	1.12333	1.23774	1.37042	1.62565	1.33531	1.64624	Amino acid transport and metabolism	E	Citrulline--aspartate ligase	UP
RC1_2887	-0.334806	-0.758226	-0.0597648	-1.64124	-0.124048	-0.325195	-0.658833	-0.623655	-0.946786	-0.63924	-1.53651	Energy production and conversion	C	glycerophosphoryl diester phosphodiesterase	DOWN
RC1_2891	-0.427537	-0.351627	-0.870905	-0.180066	0.197743	-0.224159	0.976263	0.445512	-0.547591	0.298805	-1.60609	General function prediction only	R	PfpI family	UP
RC1_2895	-0.725619	-0.0709618	-0.767728	-0.470947	0.129326	-1.08941	-0.0444145	-0.7827	-1.06642	-0.883856	-1.6991	No orthologs found			UP
RC1_2898	-1.43208	-0.690324	-1.52203	-1.28286	-1.08445	-2.63121	-1.11281	-0.664712	-1.59928	0.0829791	-0.759065	Transcription	K	NAD-dependent protein deacetylase which modulates the activities of several enzymes which are inactive in their acetylated form	UP
RC1_2899	-1.02638	-0.513535	-0.634478	-0.35894	-0.303671	-1.56619	-0.212214	-0.429055	-1.54608	0.12491	-0.914025	No orthologs found			UP
RC1_2900	-0.233898	-0.292781	-0.807049	-0.830546	0.0300863	-1.57398	-0.353648	0.184833	-1.03467	0.434546	-0.443283	Signal transduction mechanisms	T	PHOsphatase	UP
RC1_2901	-0.919376	-1.26474	-1.44513	-1.65495	-1.21564	-0.243179	-0.203603	0.648877	1.27823	0.644394	1.04004	No orthologs found			UP
RC1_2904	-1.24675	-1.11743	-1.43359	-1.54115	-1.42849	-1.8306	-1.53953	-1.79391	-1.85563	-1.20705	-1.28697	Function unknown	S	Pfam:DUF820	DOWN
RC1_2907	-0.228203	-0.134908	-0.636666	-0.616144	-0.781933	-1.31429	-1.54226	-1.56243	-1.57039	-1.28862	-1.25976	Function unknown	S	Protein of unknown function (DUF3299)	DOWN
RC1_2917	0.969294	0.845416	1.21929	1.26402	1.25269	1.89838	1.36791	1.58787	1.75243	1.17596	1.53164	Translation, ribosomal structure and biogenesis	J	Forms an intersubunit bridge (bridge B4) with the 23S rRNA of the 50S subunit in the ribosome (By similarity)	UP
RC1_2918	0.408254	-0.066019	0.764687	0.693372	0.542768	2.35958	1.48528	2.43117	3.50893	1.9195	2.87077	No orthologs found			UP
RC1_2919	0.156208	0.109313	0.686657	0.845243	0.843245	1.78558	1.48619	2.00449	2.48472	1.9688	2.60712	Translation, ribosomal structure and biogenesis	J	Involved in mRNA degradation. Hydrolyzes single-stranded polyribonucleotides processively in the 3'- to 5'-direction (By similarity)	UP
RC1_2920	-0.0630985	-0.714709	0.306395	0.271354	-0.0142929	1.45353	0.690781	1.14352	1.56001	0.16286	1.09092	Replication, recombination and repair	L	transposase	UP
RC1_2922	0.141719	-0.636486	-0.29557	-0.644395	-0.97761	-0.643675	-1.56961	-1.38422	-1.09602	-1.71396	-1.30472	Function unknown	S	Addiction module toxin, Txe YoeB family	UP
RC1_2923	0.573426	0.600869	1.0055	0.780191	0.828553	1.79763	0.93142	1.40374	1.56425	0.396075	0.795307	Cell wall/membrane/envelope biogenesis	M	Membrane	UP
RC1_2924	0.263029	0.668851	0.881522	1.21013	1.37191	0.859136	1.41026	1.41367	1.00706	1.51726	1.33582	Cell wall/membrane/envelope biogenesis	M	Membrane	UP
RC1_2928	-0.443755	-0.519068	-0.465703	-0.446166	0.274197	-0.502826	-0.233029	-1.05865	-1.78899	-0.997191	-1.73076	Function unknown	S	NA	UP
RC1_2930	0.493924	0.886366	0.571661	0.795286	0.697751	-0.543105	0.0317758	-0.719311	-1.42996	-0.955192	-1.65128	Function unknown	S	6-pyruvoyl tetrahydropterin synthase	UP
RC1_2931	-0.139193	0.17131	-0.255588	-0.473781	0.161199	-1.15892	0.00204113	-0.974036	-1.46605	-0.315466	-2.23	Amino acid transport and metabolism	E	Dehydrogenase	UP
RC1_2933	-0.588371	0.443962	-0.0965409	-0.386507	0.234728	-1.75731	-0.540243	-0.69976	-1.88749	-0.340473	-1.74702	Coenzyme transport and metabolism	H	Catalyzes the conversion of D-ribulose 5-phosphate to formate and 3,4-dihydroxy-2-butanone 4-phosphate (By similarity)	UP
RC1_2934	-0.613199	-1.5144	-1.22964	-1.76223	-1.97714	-0.890498	-1.94581	-1.25177	-0.0463631	-1.04639	-0.255226	No orthologs found			DOWN
RC1_2938	-0.574517	0.482453	-0.257856	-0.119258	0.0566391	-2.04295	-0.937077	-1.33838	-2.93122	-0.989256	-2.82465	Function unknown	S	ErfK ybiS ycfS ynhG family protein	UP
RC1_2939	-0.0315442	-0.0561098	0.0711053	-0.145341	-0.0846779	-1.63174	-0.839607	-0.994238	-1.41781	-1.15901	-1.96803	No orthologs found			UP
RC1_2940	-1.01478	0.741784	-0.151667	-0.362306	0.427062	-2.19211	-0.514933	-1.18407	-2.19628	-0.605212	-2.66421	No orthologs found			UP
RC1_2943	-1.13513	-1.1479	-1.11534	-1.92897	-1.42763	-1.75163	-2.0793	-2.42985	-3.26667	-2.11721	-2.20251	No orthologs found			DOWN
RC1_2944	-0.0839524	-0.119042	-0.305038	-0.69592	-1.02623	-1.00874	-1.87525	-2.17878	-2.33242	-2.50398	-2.48157	Transcription	K	Ferric uptake regulator, Fur family	DOWN
RC1_2946	-0.359058	-0.044404	-0.40754	-0.39325	-0.363105	-1.27347	-0.585593	-1.07317	-1.45805	-1.08399	-1.92463	Inorganic ion transport and metabolism	P	tonB-dependent Receptor	DOWN
RC1_2947	-0.860252	-0.368836	-0.951816	-0.833807	-0.65193	-2.16662	-1.04682	-1.56763	-2.25849	-1.04821	-2.2947	General function prediction only	R	Short-chain dehydrogenase reductase Sdr	DOWN
RC1_2948	-0.853255	-1.14	-1.41752	-1.23455	-1.68877	-1.58228	-1.3559	-1.44785	-1.62619	-1.85547	-1.70387	Function unknown	S	NA	DOWN
RC1_2949	-0.647843	-1.49268	-1.17532	-1.53524	-1.8003	-0.897335	-1.37511	-0.955903	-0.601003	-1.58113	-0.901945	No orthologs found			DOWN
RC1_2950	-1.08489	-1.76472	-1.40189	-1.9601	-2.10518	-1.15813	-1.7882	-0.997741	-0.219539	-1.36436	-0.512925	Replication, recombination and repair	L	transposase	DOWN
RC1_2952	0.146661	-0.0444495	0.395669	0.448892	0.168182	0.885593	0.921118	1.26358	1.79752	1.21552	1.87674	Inorganic ion transport and metabolism	P	drug resistance transporter, Bcr CflA	UP
RC1_2953	0.411817	-0.0928972	0.578704	0.129244	-0.256146	0.570218	-0.577397	-0.79493	-0.498056	-1.68108	-1.13347	No orthologs found			UP
RC1_2955	-1.03412	-1.39815	-1.27612	-1.53404	-1.64746	-0.906645	-1.09955	-0.680806	-0.0316592	-1.28306	-0.919974	Post-translational modification, protein turnover, and chaperones	O	Mg chelatase subunit ChlI	DOWN
RC1_2958	0.0841291	0.400918	-0.199358	-0.280128	-0.604114	-1.44152	-1.40389	-1.98498	-2.52632	-2.10001	-2.585	Function unknown	S	Phage derived protein Gp49-like (DUF891)	UP
RC1_2959	-0.161958	0.189751	-0.244615	-0.3541	-0.44795	-1.53004	-1.26497	-1.62602	-2.52648	-2.06039	-2.76937	Transcription	K	Helix-turn-helix domain protein	UP
RC1_2961	-0.625661	0.217681	-0.328421	-0.52649	-0.152056	-2.28174	-0.743002	-1.11269	-2.20526	-0.616891	-1.62877	Nucleotide transport and metabolism	F	Pyrophosphatase that hydrolyzes non-canonical purine nucleotides such as XTP and ITP dITP to their respective monophosphate derivatives. Might exclude non-canonical purines from DNA precursor pool, thus preventing their incorporation into DNA and avoiding chromosomal lesions (By similarity)	UP
RC1_2966	0.506354	-0.20739	0.392924	0.107326	-0.0467835	1.1105	0.54713	0.877302	1.67606	0.653265	1.51097	No orthologs found			UP
RC1_2973	0.595071	0.563288	0.824891	0.835542	0.654101	1.19323	1.09034	1.31043	1.55714	1.27093	1.55195	Transcription	K	Transcriptional regulator	UP
RC1_2974	0.799605	1.18723	1.57241	1.40512	1.41828	1.87793	1.4204	1.6095	1.92319	1.28496	1.64565	Cell wall/membrane/envelope biogenesis	M	Transfers the fatty acyl group on membrane lipoproteins (By similarity)	UP
RC1_2980	-0.0862424	-0.107607	-0.615627	-0.916534	-1.1686	-1.98548	-1.62046	-2.03607	-2.46847	-1.79594	-2.8125	Transcription	K	RNA Polymerase	DOWN
RC1_2981	-0.266976	0.462463	-0.353957	-0.6048	-0.454737	-2.58298	-0.87153	-1.72249	-2.71141	-0.823701	-2.52784	Transcription	K	Factor ChrR	UP
RC1_2983	-0.671215	-0.601815	-0.991305	-1.28742	-1.85849	-2.6899	-2.53372	-3.24719	-4.16813	-3.80698	-4.23958	No orthologs found			DOWN
RC1_2985	-1.10473	-1.02789	-1.48145	-1.44748	-1.17695	-1.63797	-0.772823	-0.798293	-0.688539	-0.122195	-0.169051	No orthologs found			DOWN
RC1_2987	-1.43953	-0.4856	-1.28684	-1.48566	-0.733036	-2.67941	-1.62668	-1.44634	-3.29358	-1.0715	-2.04079	Transcription	K	acetyltransferase	DOWN
RC1_2988	-1.77683	-1.21235	-1.51372	-1.83008	-1.30751	-2.62874	-2.20807	-1.97129	-3.37855	-1.90046	-3.02684	No orthologs found			DOWN
RC1_2989	-0.687381	-0.915483	-1.14296	-1.23879	-1.40666	-1.61255	-1.47932	-1.48513	-1.37849	-1.08162	-0.888214	Coenzyme transport and metabolism	H	Catalyzes the condensation of iminoaspartate with dihydroxyacetone phosphate to form quinolinate (By similarity)	DOWN
RC1_2990	-1.06486	-0.779351	-0.89491	-2.01976	-1.0516	-1.77722	-1.93407	-1.7174	-2.64975	-1.04504	-1.53341	Coenzyme transport and metabolism	H	L-aspartate oxidase	DOWN
RC1_2992	-1.69692	-0.555485	-1.4543	-1.83534	-0.911446	-2.998	-0.784479	-0.227236	-1.5681	0.811472	-0.567863	No orthologs found			UP
RC1_2993	-0.977924	-0.494781	-1.29327	-0.782454	-0.508055	-1.40798	-0.699974	-0.529552	-1.61209	-0.28773	-0.162547	Energy production and conversion	C	4Fe-4S ferredoxin, iron-sulfur binding	DOWN
RC1_2994	-0.831278	-0.37142	-0.792614	-1.47883	-1.2361	-2.07163	-1.98632	-1.61939	-1.72609	-1.40658	-1.78263	Transcription	K	Transcriptional regulator, arsr family	DOWN
RC1_2995	-0.732349	-0.0241101	-0.583667	-0.488752	-0.503629	-1.46498	-1.10589	-1.16545	-1.65057	-1.25269	-1.54281	Signal transduction mechanisms	T	PHOsphatase	DOWN
RC1_2996	-0.45328	0.084026	-0.268668	-0.236324	-0.0841033	-1.00139	-0.665445	-1.11578	-1.7894	-1.01107	-1.79039	Inorganic ion transport and metabolism	P	arsenical-resistance protein	UP
RC1_2997	0.227591	0.155101	0.101653	0.0113209	-0.166694	-0.214367	-0.840251	-1.0368	-1.43276	-1.64945	-1.57049	Coenzyme transport and metabolism	H	4-alpha-hydroxytetrahydrobiopterin dehydratase activity	UP
RC1_2998	0.589945	0.427857	0.584708	0.42789	0.0270933	-0.107535	-0.990815	-1.4004	-1.67386	-1.97784	-2.24159	Function unknown	S	Possibl zinc metallo-peptidase	UP
RC1_3001	-0.512215	-1.07541	-0.682239	-1.17936	-1.35866	-0.92838	-1.96881	-1.82205	-1.65778	-2.17262	-1.67294	Function unknown	S	fxsa cytoplasmic membrane protein	DOWN
RC1_3007	-0.434325	-0.0957117	-0.4196	-0.306851	-0.14015	-1.51147	-0.288934	-0.96883	-1.32267	-0.308905	-0.737229	Amino acid transport and metabolism	E	aminotransferase	DOWN
RC1_3008	0.386593	0.00912898	0.549947	0.587992	0.420071	1.41918	1.05056	1.78877	2.78082	2.08523	2.79083	Function unknown	S	Bacterial protein of unknown function (Gcw_chp)	UP
RC1_3013	0.0949723	-0.264531	0.158396	-0.0940999	-0.0561329	1.25665	0.774492	1.88772	3.32691	2.29782	3.20561	Cell wall/membrane/envelope biogenesis	M	peptidase'	UP
RC1_3016	-0.107515	-0.382486	-0.457432	-0.450309	-1.01533	-1.2919	-1.84738	-2.25194	-2.48433	-2.34134	-2.35102	No orthologs found			DOWN
RC1_3017	-0.666123	0.315857	-0.332918	-0.256815	-0.120591	-1.40066	-0.612289	-1.12707	-2.05438	-0.538583	-1.50124	Post-translational modification, protein turnover, and chaperones	O	Heme chaperone required for the biogenesis of c-type cytochromes. Transiently binds heme delivered by CcmC and transfers the heme to apo-cytochromes in a process facilitated by CcmF and CcmH (By similarity)	UP
RC1_3020	0.938092	0.730352	1.24851	1.26999	1.18044	1.43425	1.07513	1.09723	1.29498	1.13031	1.54833	Post-translational modification, protein turnover, and chaperones	O	cytochrome c-type biogenesis protein	UP
RC1_3021	0.831125	1.0116	1.43752	1.55388	1.524	1.75381	1.39202	1.71543	1.66155	1.53944	1.8019	Post-translational modification, protein turnover, and chaperones	O	Thioredoxin	UP
RC1_3023	1.05308	1.42186	1.79309	1.98057	2.1412	2.53845	2.24642	2.52476	3.04707	2.62022	3.122	Post-translational modification, protein turnover, and chaperones	O	cytochrome c-type biogenesis protein	UP
RC1_3025	0.656613	-0.558902	0.545486	0.388718	0.136327	1.53222	0.551209	1.07476	1.56961	-0.440008	0.562261	No orthologs found			UP
RC1_3027	-0.392803	-0.384193	-0.55048	-0.591342	-0.511719	-0.701069	-0.784949	-0.970495	-1.25317	-1.41815	-2.03021	No orthologs found			DOWN
RC1_3030	-0.140091	-0.400993	-0.533396	-0.871543	-1.02473	-0.819676	-1.25825	-1.39735	-1.53542	-1.80812	-1.74966	Lipid transport and metabolism	I	Catalyzes the conversion of acetate into acetyl-CoA (AcCoA), an essential intermediate at the junction of anabolic and catabolic pathways. AcsA undergoes a two-step reaction. In the first half reaction, AcsA combines acetate with ATP to form acetyl-adenylate (AcAMP) intermediate. In the second half reaction, it can then transfer the acetyl group from AcAMP to the sulfhydryl group of CoA, forming …	DOWN
RC1_3033	-0.148653	-0.628352	-0.0857375	-0.211914	0.0149042	1.59006	1.04809	1.77535	3.56934	2.36488	3.67741	No orthologs found			UP
RC1_3035	-0.396366	-0.95948	-0.72646	-1.06989	-1.09639	-0.633228	-1.53242	-1.22708	-1.16053	-1.78009	-1.47218	Amino acid metabolism and transport	E	extracellular ligand-binding receptor	DOWN
RC1_3036	-1.68638	-0.945403	-1.87898	-1.65088	-1.41056	-3.83606	-1.27681	-2.20133	-3.28949	-1.61742	-3.14755	General function prediction only	R	Catalyzes the 2'-O-methylation of the ribose of cytidine 1402 (C1402) in 16S rRNA (By similarity)	DOWN
RC1_3037	-1.02593	-0.663812	-0.585858	-0.901124	-0.348743	-1.78552	-0.746581	-0.901479	-1.12162	-0.425733	-1.05765	Replication, recombination and repair	L	UPF0102 protein	DOWN
RC1_3040	-0.40897	-0.946128	-0.820832	-1.00241	-1.06653	-1.37564	-1.69951	-1.77352	-2.24771	-1.33113	-2.23983	No orthologs found			DOWN
RC1_3042	0.309867	0.492152	0.264026	0.0185766	-0.102643	-0.868343	-0.870952	-1.22939	-1.73843	-1.16712	-1.18682	Coenzyme transport and metabolism	H	Phosphopantothenoylcysteine decarboxylase	UP
RC1_3045	-0.670415	0.281177	-0.56583	-0.307946	0.0759504	-1.60187	-0.201088	-0.307125	-1.93301	0.0955039	-1.29319	General function prediction only	R	Toxic component of a toxin-antitoxin (TA) module. A	UP
RC1_3053	-0.0711956	-0.102766	-0.378571	-0.565718	-0.506571	-1.77855	-0.666489	-1.12132	-2.28724	-0.708368	-1.50609	No orthologs found			DOWN
RC1_3055	0.934508	0.586391	1.50308	1.23368	0.797298	1.70019	0.704887	0.736975	1.37609	0.419051	1.12886	Translation, ribosomal structure and biogenesis	J	Binds directly to 16S ribosomal RNA (By similarity)	UP
RC1_3056	0.425392	-0.332555	0.590465	0.420046	0.236665	2.07723	0.94746	1.65959	2.3823	0.281124	1.33141	No orthologs found			UP
RC1_3058	-0.731033	-0.37343	-0.771374	-0.715588	-0.715243	-1.80411	-1.2031	-1.4586	-1.88811	-0.595862	-0.816862	Signal transduction mechanisms	T		DOWN
RC1_3060	1.58618	0.950509	1.16416	0.650558	0.495469	1.78584	0.335437	1.25868	1.80821	0.047974	0.806822	No orthologs found			UP
RC1_3061	-0.651499	-0.207662	-0.789613	-0.852328	-0.833994	-1.83637	-1.41922	-2.02847	-2.86094	-2.49159	-3.51172	Signal transduction mechanisms	T	Histidine kinase	DOWN
RC1_3062	2.68943	3.18484	3.04282	3.21416	3.35591	2.80458	2.78283	2.43655	1.883	1.99423	1.03516	No orthologs found			UP
RC1_3064	0.0730949	1.18843	0.721089	0.398114	0.765026	-0.641105	-0.140476	-0.557814	-1.0137	-0.591837	-1.66512	Replication, recombination and repair	L	it is required for DNA replication and normal SOS inducibility. RecF binds preferentially to single-stranded, linear DNA. It also seems to bind ATP (By similarity)	UP
RC1_3066	0.674822	0.313129	0.968715	0.840741	0.746154	2.20436	1.55635	2.45954	3.32509	1.93418	2.83908	General function prediction only	R	p-loop domain protein	UP
RC1_3069	-0.780814	-0.232186	-0.464479	-0.570475	-0.271862	-0.551406	-0.353924	-0.465956	-1.81798	-0.122664	-0.784149	Energy production and conversion	C	Dehydrogenase	DOWN
RC1_3071	-0.607779	-1.2281	-1.09222	-1.46113	-1.55353	-0.667491	-1.32891	-0.722986	0.187876	-0.619985	0.177276	Defense mechanisms	V	ubiquitin-like with PHD and ring finger domains 2, E3 ubiquitin protein ligase	UP
RC1_3079	0.56354	0.918927	0.348743	0.222223	0.573501	-0.630897	-0.193563	-0.646577	-1.75463	-0.35167	-1.27756	General function prediction only	R	membrAne	UP
RC1_3082	1.08654	0.616411	0.583901	0.340111	-0.211521	-0.287853	-1.31184	-1.44815	-1.29723	-1.99327	-1.85714	No orthologs found			UP
RC1_3083	0.647445	0.103443	0.627977	0.121372	0.0312253	1.21608	0.25736	1.01905	1.54702	-0.0753611	0.845623	Function unknown	S	Abi-like protein	UP
RC1_3085	-0.260647	-0.0353661	-0.448607	-0.514923	-0.573056	-0.984416	-1.04612	-1.37613	-1.92483	-1.70914	-2.17233	Function unknown	S	Methyl-accepting chemotaxis	DOWN
RC1_3087	-0.25841	0.370554	-0.298915	-0.236952	-0.0824061	-1.01835	-0.803837	-1.22418	-2.00348	-1.1924	-1.98394	No results found			UP
RC1_3091	-0.947252	-0.580999	-0.871754	-0.604762	-0.496636	-1.59401	-1.06043	-0.894881	-2.30765	-0.852402	-1.50135	Translation, ribosomal structure and biogenesis	J	2'-5' rna ligase	DOWN
RC1_3092	-1.44952	-0.732493	-0.93955	-1.69383	-0.453279	-1.96224	-1.37469	-1.88516	-3.42202	-1.71886	-2.33843	Transcription	K	Transcriptional regulator	DOWN
RC1_3093	-0.889678	-0.725787	-1.0083	-1.10257	-1.25223	-1.86624	-1.24135	-1.78894	-2.48547	-1.24197	-1.75305	No orthologs found			DOWN
RC1_3094	-0.815722	0.224203	-0.386011	-0.25034	-0.0628136	-1.49058	-0.783827	-0.768299	-1.54244	-0.408489	-0.851168	Nucleotide transport and metabolism	F	Catalyzes the decarboxylation of orotidine 5'- monophosphate (OMP) to uridine 5'-monophosphate (UMP) (By similarity)	UP
RC1_3098	-1.12787	-0.642232	-0.996087	-0.793282	-0.850488	-1.69044	-0.991438	-1.07923	-0.941659	0.0936697	0.286205	Lipid transport and metabolism	I	acyl-CoA dehydrogenase	UP
RC1_3106	0.632286	0.726204	0.55357	0.39596	0.145238	-0.692732	-0.853638	-1.38272	-2.25816	-1.83672	-2.46549	Function unknown	S	NA	UP
RC1_3110	-1.17058	-0.435839	-0.914431	-1.23038	-0.506515	-2.52588	-1.45943	-1.23224	-3.00914	-0.684448	-1.67916	No orthologs found			DOWN
RC1_3112	0.127308	-0.0613905	0.0664539	-0.375037	-0.4276	-0.143046	-0.794304	-1.09805	-0.973093	-1.90426	-1.40856	Function unknown	S	NA	UP
RC1_3115	0.216771	0.386934	0.479708	0.764739	0.615069	0.253958	0.72616	0.545205	0.797194	0.969737	1.74034	Function unknown	S	NA	UP
RC1_3117	0.234678	1.04458	0.979458	1.43736	1.58728	1.19675	1.6613	1.6517	1.34749	2.05402	1.62445	Function unknown	S	Protein of unknown function (DUF2807)	UP
RC1_3119	0.681337	0.545497	0.792121	0.79421	0.689874	1.42789	1.05224	1.34492	1.78957	1.06129	1.45628	Lipid transport and metabolism	I	methylmalonyl-coA mutase	UP
RC1_3123	-0.113827	-0.266765	0.0629974	0.0183422	0.0734084	0.558329	0.35675	0.839057	1.18597	1.21137	1.73345	Amino acid transport and metabolism	E	(ABC) transporter	UP
RC1_3124	-0.113588	-0.763101	-0.368433	-0.287193	-0.217149	0.15004	0.338463	0.424818	0.983026	1.03723	1.6769	Amino acid transport and metabolism	E	amino acid ABC transporter	UP
RC1_3127	-1.65498	-1.5692	-1.8873	-2.07307	-2.20693	-2.22668	-2.29864	-2.65425	-2.97683	-2.46283	-2.72934	No orthologs found			DOWN
RC1_3128	0.714932	0.653999	0.593962	0.156903	-0.247091	-0.284429	-0.868199	-1.18771	-1.20428	-1.88305	-1.66813	Function unknown	S	Protein of unknown function (DUF497)	UP
RC1_3129	-0.805779	0.210125	-0.246238	-0.926157	-0.28293	-1.99623	-1.63034	-1.97411	-3.14371	-1.3604	-3.35114	Function unknown	S	NA	UP
RC1_3130	0.352704	0.685065	0.33968	0.25786	0.319661	-0.70924	-0.448575	-1.35152	-1.41552	-1.28321	-1.56326	Function unknown	S	Uncharacterized protein conserved in bacteria (DUF2236)	UP
RC1_3138	0.335531	-0.100308	0.352267	0.0973204	-0.0286372	0.807915	0.438805	0.902986	1.51323	0.790365	1.32809	Function unknown	S	Pin domain protein	UP
RC1_3142	-0.3162	-0.512545	-0.714141	-0.925227	-1.11831	-1.9314	-1.78747	-2.1042	-2.64387	-2.08039	-2.45808	Function unknown	S	Metallo-Beta-Lactamase	DOWN
RC1_3144	-1.10984	-0.604847	-0.963872	-1.5056	-1.14986	-1.58716	-1.60287	-1.49696	-1.22516	-1.35399	-1.20578	General function prediction only	R	Methyltransferase	DOWN
RC1_3145	-0.824354	-0.832185	-1.43596	-1.4851	-1.38276	-3.31263	-2.00105	-2.07814	-3.18009	-2.39364	-3.54173	No orthologs found			DOWN
RC1_3146	0.219087	-0.862063	-0.261906	-0.844233	-1.38851	-0.521305	-1.84198	-1.49669	-1.58463	-2.67206	-1.92632	Coenzyme transport and metabolism	H	Converts 2,5-diamino-6-(ribosylamino)-4(3h)-pyrimidinone 5'-phosphate into 5-amino-6-(ribosylamino)-2,4(1h,3h)- pyrimidinedione 5'-phosphate (By similarity)	UP
RC1_3148	-0.579748	0.411941	-0.207745	-0.489142	0.472974	-0.681533	-0.158097	-0.383381	-1.5732	-0.0668792	-0.0403792	Function unknown	S	NA	UP
RC1_3152	0.43255	1.15942	0.601092	0.134142	0.247513	-1.11016	-0.789191	-1.26796	-2.15972	-1.32684	-2.56952	Cell wall/membrane/envelope biogenesis	M	nucleotidyl transferase	UP
RC1_3158	-1.19061	-0.542621	-0.904397	-1.25262	-0.645661	-2.29408	-1.38296	-1.452	-2.74566	-0.645482	-1.67601	Function unknown	S	Membrane	DOWN
RC1_3161	0.653366	1.22138	0.927952	0.857831	0.851166	0.339373	0.0430127	-0.26311	-0.780437	-0.941135	-1.5611	Inorganic ion transport and metabolism	P	periplasmic	UP
RC1_3165	0.100081	-0.140099	0.368341	0.178021	0.185073	1.67432	0.964828	2.24083	3.48957	2.17025	3.25767	Defense mechanisms	V	Type II restriction enzyme, methylase	UP
RC1_3166	0.364514	0.031912	0.0971863	0.0376701	-0.316699	-0.696073	-1.12112	-1.53154	-2.12155	-1.56254	-1.68859	Function unknown	S	phosphatidylethanolamine-binding protein	UP
RC1_3172	1.23335	1.50282	1.43983	1.29769	1.25841	1.15488	1.30001	0.812909	0.503515	0.826295	0.215005	Coenzyme transport and metabolism	H	dihydroneopterin aldolase	UP
RC1_3174	0.187983	-1.01721	-0.134889	-0.390818	-0.907025	0.082612	-1.03814	-0.678211	-0.673047	-2.03941	-1.23394	Replication, recombination and repair	L	Endonuclease that specifically degrades the RNA of RNA- DNA hybrids (By similarity)	UP
RC1_3176	-0.00989885	-0.214762	0.174621	0.214538	0.421037	1.51133	1.5247	2.48675	3.51059	2.42881	3.43994	Coenzyme transport and metabolism	H	Coproporphyrinogen III oxidase	UP
RC1_3177	0.425006	0.475304	0.407157	0.5422	0.649357	0.897622	0.997155	1.45591	1.33128	1.53254	1.79412	General function prediction only	R	5'-nucleotidase, lipoprotein e(p4) family	UP
RC1_3181	0.119903	0.345422	0.459642	0.572761	0.603933	1.36806	1.20697	2.23345	2.84866	2.24311	2.67594	No orthologs found			UP
RC1_3187	1.36323	0.779934	1.81811	1.48058	1.30487	1.78058	0.798207	0.756583	0.735032	-0.280601	-0.0708309	Transcription	K	Traanscriptional regulator	UP
RC1_3188	0.25441	-0.162247	0.275539	0.431105	0.278728	1.07685	0.759349	0.996453	1.51709	1.04243	1.60594	Function unknown	S	NA	UP
RC1_3195	-1.64326	-1.71324	-1.82325	-1.9977	-1.88494	-2.05625	-2.09375	-2.05475	-2.49292	-1.96681	-2.07692	Amino acid transport and metabolism	E	metal cluster binding	DOWN
RC1_3198	0.9853	0.812384	1.20585	1.16306	1.12152	2.37301	1.5007	2.46407	3.0221	1.286	2.29607	No results found			UP
RC1_3200	-0.348149	0.00598729	0.281644	0.180555	0.437216	0.894916	0.730582	1.20298	1.67485	1.37845	1.65602	Function unknown	S	Pfam:DUF1239	UP
RC1_3206	-0.289045	-0.305279	-0.741357	-0.777423	-0.925598	-1.65283	-1.90877	-2.19038	-2.82276	-2.26309	-2.57108	No orthologs found			DOWN
RC1_3207	0.712445	-0.125941	0.642519	0.295913	-0.119573	0.759414	-0.698227	-0.641539	-0.716622	-1.78295	-0.960386	Post-translational modification, protein turnover, and chaperones	O	response to heat	UP
RC1_3208	-0.940816	-0.586567	-1.0932	-1.16932	-0.820506	-1.82273	-1.09714	-1.00048	-1.93699	-0.426464	-0.7954	Function unknown	S	Extracellular solute-binding protein family 3	DOWN
RC1_3209	-1.31487	-0.229893	-0.572526	-0.734873	-0.335388	-2.41864	-0.695282	-0.935298	-2.10924	-0.307175	-1.03121	Cell motility	N	Flagellar motor switch protein flin	DOWN
RC1_3210	-1.43238	-0.696691	-1.55633	-1.39383	-0.934175	-2.0436	-1.31397	-0.49021	-1.51485	-0.505258	-1.04815	No orthologs found			DOWN
RC1_3211	-0.201059	-0.0659853	-0.592588	-0.88748	-1.11079	-1.55692	-1.57234	-1.88015	-1.95317	-1.97865	-1.95607	Transcription	K	AraC family transcriptional regulator	DOWN
RC1_3213	-0.710624	-0.309596	-0.678223	-0.675173	-0.49416	-1.56356	-0.640707	-0.906455	-1.30363	-0.264637	-0.828376	Function unknown	S	NA	DOWN
RC1_3214	0.154768	0.831193	0.403831	0.723322	0.70127	0.580234	-0.121867	-0.623568	-0.179849	-0.24852	-1.82757	No orthologs found			UP
RC1_3215	-0.346773	-0.238053	-0.764863	-1.03718	-1.04994	-1.50239	-1.55568	-1.85116	-2.3485	-2.08828	-2.78563	Inorganic ion transport and metabolism	P	receptor	DOWN
RC1_3219	-0.648285	-1.20238	-1.05802	-1.40831	-1.59596	-0.931608	-1.26081	-0.853876	-0.465529	-1.07952	-0.222586	Function unknown	S	solute symporter protein	DOWN
RC1_3221	-0.623928	-0.159199	-0.472794	-0.677709	-0.27828	-1.29126	-0.736718	-0.989111	-1.56289	-0.0926249	0.273613	Signal transduction mechanisms	T	cbs domain and cyclic nucleotide-regulated nucleotidyltransferase	UP
RC1_3223	-0.477426	-0.470837	-0.299633	-0.486504	-0.324929	0.606021	0.0256002	0.971629	1.87954	0.946619	1.80697	Function unknown	S	Peptidoglycan-binding domain 1 protein	UP
RC1_3225	-0.196751	-0.224178	-0.164761	-0.625989	-0.21737	-0.686262	-0.585216	-0.143094	-1.74869	-0.868458	-1.25381	No orthologs found			DOWN
RC1_3226	-0.452659	-0.552039	-1.18759	-1.53143	-1.66965	-2.59436	-2.23996	-2.71698	-3.30219	-2.84867	-3.58096	Defense mechanisms	V	Efflux transporter rnd family, mfp subunit	DOWN
RC1_3228	-0.0278945	0.328174	-0.308123	-0.268468	-0.359124	-1.17386	-0.213459	-0.793305	-1.33476	-0.942765	-1.54399	Translation, ribosomal structure and biogenesis	J	Methyltransferase	UP
RC1_3230	-1.08737	-0.265152	-0.760622	-1.2222	-1.0674	-2.39145	-1.86911	-1.84354	-2.54879	-1.58295	-1.89258	Translation, ribosomal structure and biogenesis	J	pseudouridine synthase activity	DOWN
RC1_3231	0.131183	-0.844956	-0.56198	-0.917184	-0.871564	-0.430126	-1.34864	-1.44703	-1.32533	-2.17834	-1.66561	No orthologs found			UP
RC1_3232	-1.15546	-0.280346	-1.82246	-1.73043	-1.77622	-4.85547	-3.09114	-3.60766	-5.31597	-2.91682	-3.95005	Function unknown	S	NA	DOWN
RC1_3237	-0.073747	0.368869	0.162431	0.613904	0.584073	-0.0398426	1.23765	1.30227	1.15109	1.71683	1.02784	Amino acid transport and metabolism	E	N-formylglutamate amidohydrolase	UP
RC1_3238	-0.602067	-0.0497706	-0.41603	-0.410669	0.138524	-1.57258	-0.145629	-0.102469	-1.10038	0.682587	-0.722575	Amino acid transport and metabolism	E	histidine ammonia-lyase	UP
RC1_3239	-0.391056	-0.0586544	-0.652465	-0.662189	-0.698023	-1.63947	-1.34318	-1.51114	-2.06427	-1.16576	-1.54654	Energy production and conversion	C	Dehydrogenase	DOWN
RC1_3242	0.0662069	-0.559451	-0.234212	-0.216487	-0.599895	-0.0199398	-1.07359	-1.15158	-1.4019	-1.78005	-1.57103	General function prediction only	R	Dehydrogenase	UP
RC1_3244	-0.00207072	0.0889166	-0.0134042	0.108518	0.157605	0.179037	0.498461	0.630891	1.01832	1.30307	1.64111	Inorganic ion transport and metabolism	P	acriflavin resistance protein	UP
RC1_3246	0.476878	0.920267	0.72266	0.256563	0.00805415	-0.662458	-0.608735	-1.63623	-2.30847	-1.74488	-1.93035	Function unknown	S	NA	UP
RC1_3255	-1.35858	-0.228154	-1.10714	-1.70943	-1.18579	-3.15543	-2.2024	-2.12289	-3.24814	-1.58385	-2.60386	Lipid transport and metabolism	I	alpha beta hydrolase fold	DOWN
RC1_3256	-0.383724	-0.355816	-1.19647	-1.4747	-2.07174	-2.44095	-2.50267	-3.25914	-3.70879	-3.40099	-4.50548	No orthologs found			DOWN
RC1_3259	-1.67773	-0.864081	-1.53493	-1.67498	-1.32636	-2.83035	-1.40556	-1.45425	-2.23532	-0.554412	-1.46109	Function unknown	S	negative regulation of growth	DOWN
RC1_3260	-1.08474	-1.18473	-1.55704	-1.56801	-1.47171	-1.67909	-1.48747	-1.24529	-1.1441	-0.720609	-0.553501	Energy production and conversion	C	phosphate acetyltransferase	DOWN
RC1_3262	1.34247	1.27191	1.81929	1.91191	1.63671	2.60584	1.61357	1.68504	1.62106	0.521149	0.646725	Inorganic ion transport and metabolism	P	phosphate abc transporter	UP
RC1_3263	0.639207	0.663156	1.3553	1.55374	1.42996	2.3051	1.68905	1.71334	1.75996	0.690839	0.96746	Inorganic ion transport and metabolism	P	phosphate abc transporter	UP
RC1_3265	1.17912	1.80168	2.13544	2.67445	2.61598	2.70815	2.80255	2.54493	2.13897	2.05522	1.72389	Inorganic ion transport and metabolism	P	Part of the ABC transporter complex PstSACB involved in phosphate import. Responsible for energy coupling to the transport system (By similarity)	UP
RC1_3267	0.569152	0.780424	1.2365	1.38744	1.30875	1.95707	1.2155	1.09483	1.11464	0.320691	0.294202	Signal transduction mechanisms	T	regulatoR	UP
RC1_3269	0.214217	0.244414	0.588814	0.770753	0.665524	1.05163	0.989488	1.13387	1.57741	1.43629	1.82848	Coenzyme transport and metabolism	H	Required, probably indirectly, for the hydroxylation of 2-octaprenylphenol to 2-octaprenyl-6-hydroxy-phenol, the fourth step in ubiquinone biosynthesis (By similarity	UP
RC1_3271	-1.01886	-1.11353	-1.1449	-1.58946	-0.98045	-1.95165	-1.96885	-2.36964	-1.40579	-0.828136	-0.741666	No orthologs found			DOWN
RC1_3274	-0.193802	0.244719	-0.370922	-0.0124406	-0.0016907	-1.41239	-0.682156	-1.2753	-2.28158	-1.67626	-3.14601	No orthologs found			UP
RC1_3276	0.658206	1.57197	1.81083	2.0882	2.47514	2.51409	2.39692	2.58524	2.23991	2.13904	1.85654	Cell wall/membrane/envelope biogenesis	M	Nad-dependent epimerase dehydratase	UP
RC1_3281	-1.45613	-1.04287	-1.98472	-1.53594	-1.34505	-1.85598	-1.21069	-0.917599	-1.03995	-0.168992	-0.376552	Function unknown	S	nitroreductase	DOWN
RC1_3284	1.14209	1.27254	1.58363	1.39942	1.248	1.8572	1.33445	1.43506	1.8	1.15421	1.7271	Defense mechanisms	V	ABC transporter (permease)	UP
RC1_3286	-0.592968	-0.654289	-0.435624	-0.367356	-0.420259	0.0178845	-0.0167099	0.360123	0.801474	0.959017	1.58888	Lipid transport and metabolism, Secondary metabolites biosynthesis, transport, and catabolism	IQ	Amp-dependent synthetase and ligase	UP
RC1_3287	0.0776344	-0.102075	0.190516	0.137123	0.346133	1.17065	0.350661	1.27036	1.85797	0.657227	1.37716	No orthologs found			UP
RC1_3290	-0.63003	-0.669949	-1.09865	-1.01246	-1.03822	-1.80092	-1.15399	-1.11815	-1.80524	-0.946691	-1.2109	No orthologs found			DOWN
RC1_3293	0.319018	0.486273	0.293084	-0.144292	-0.381192	-0.684146	-1.11417	-1.21693	-1.52085	-1.78459	-1.88418	Post-translational modification, protein turnover, and chaperones	O	Protease subunit of a proteasome-like degradation complex believed to be a general protein degrading machinery (By similarity)	UP
RC1_3294	-0.596413	0.176101	-0.330721	-0.769902	-0.0280278	-2.75703	-1.23524	-1.06147	-1.87141	-0.496389	-2.37109	No orthologs found			UP
RC1_3296	-0.358859	0.689048	0.179462	0.224136	0.737418	-0.194606	0.768684	1.00901	0.606684	1.82858	1.12948	Amino acid transport and metabolism	E	IGPS catalyzes the conversion of PRFAR and glutamine to IGP, AICAR and glutamate. The hisH subunit provides the glutamine amidotransferase activity that produces the ammonia necessary to hisF for the synthesis of IGP and AICAR (By similarity)	UP
RC1_3298	-0.441538	0.265476	0.102162	0.259122	0.687377	-1.12051	0.626115	0.533845	-0.548553	1.58353	0.702327	Amino acid transport and metabolism	E	phosphoribosylformimino-5-aminoimidazole carboxamide ribotide isomerase	UP
RC1_3299	0.0707335	0.394925	0.535395	1.1811	1.09426	0.913384	1.5192	1.50153	1.22194	1.95078	2.20277	Amino acid transport and metabolism	E	IGPS catalyzes the conversion of PRFAR and glutamine to IGP, AICAR and glutamate. The HisF subunit catalyzes the cyclization activity that produces IGP and AICAR from PRFAR using the ammonia provided by the HisH subunit (By similarity)	UP
RC1_3300	-0.133692	0.616132	0.317011	0.561817	1.15686	0.0898675	1.44145	1.53712	0.648129	2.11607	1.31849	Amino acid transport and metabolism	E	phosphoribosyl-ATP pyrophosphatase	UP
RC1_3301	0.263899	0.204504	0.860113	1.08009	1.16609	2.10253	1.68206	2.28617	3.02534	2.37364	3.08544	Nucleotide transport and metabolism, Carbohydrate transport and metabolism	FG	histidine triad (hIT) protein	UP
RC1_3302	-0.0647408	0.556652	0.661603	0.823778	1.15373	0.981464	1.79166	1.48907	1.72976	1.9254	2.00382	Energy production and conversion	C	L-Lactate permease	UP
RC1_3305	-0.209814	-0.749831	-0.547902	-0.790871	-0.955961	-0.516842	-0.866057	-0.689464	-0.826756	-1.63602	-1.44035	Translation, ribosomal structure and biogenesis	J	lysyl-tRNA synthetase	DOWN
RC1_3306	-0.188381	-0.264815	-0.639778	-0.705997	-0.833225	-1.45851	-1.23565	-1.84233	-2.3207	-1.66426	-2.42004	Function unknown	S	NA	DOWN
RC1_3310	-1.31537	-1.33185	-1.77867	-1.38561	-0.546373	-0.896342	-0.0144189	-0.0236675	-0.878183	-0.420008	-1.60891	No results found			DOWN
RC1_3313	-0.553127	-1.06867	-0.929196	-1.15027	-1.35352	-1.24629	-1.76737	-1.96268	-1.7665	-1.69554	-1.75625	No orthologs found			DOWN
RC1_3315	-0.169557	0.20996	1.3784	1.59291	1.97329	1.80017	1.67467	2.43057	2.17178	2.30731	2.22091	No orthologs found			UP
RC1_3317	-0.0631966	0.672936	0.971118	1.32717	0.997384	1.23373	1.24476	1.55651	1.22759	1.2737	1.33524	Function unknown	S	NA	UP
RC1_3323	-0.888022	0.0898791	-0.345362	-0.491468	0.158782	-1.62298	0.0754696	0.0653178	-1.43877	0.76438	-0.329331	Function unknown	S	NA	UP
RC1_3325	-0.549864	0.216076	-0.518004	-0.602958	-0.359025	-1.51459	-0.823074	-1.33703	-1.94147	-1.14082	-2.24655	Cell wall/membrane/envelope biogenesis	M	Provides the (R)-glutamate required for cell wall biosynthesis (By similarity)	UP
RC1_3327	1.13579	0.0607378	1.24991	0.90954	0.406325	1.7978	0.327342	0.554739	1.26237	0.14401	0.928571	No orthologs found			UP
RC1_3328	0.548105	-0.755511	0.0297139	-0.561417	-1.09706	-0.0748656	-1.64222	-1.5701	-0.932667	-1.80704	-0.86674	Transcription	K	Cold shock protein	UP
RC1_3329	0.100521	-0.321833	-0.473173	-0.468216	-0.497144	-0.897948	-0.542079	-0.82776	-1.41621	-1.47284	-2.04304	Function unknown	S	Inner membrane protein YebE	UP
RC1_3330	0.614327	-0.429796	0.279458	-0.31481	-0.750445	0.364499	-0.875107	-0.434677	-0.178739	-1.87209	-0.881089	No orthologs found			UP
RC1_3335	-0.425234	-0.316708	-0.512954	-0.772093	-0.573805	-2.22187	-0.959225	-1.42111	-1.77125	-0.787882	-1.25892	Replication, recombination and repair	L	CRISPR-associated protein, Cse3 family	DOWN
RC1_3336	-0.663993	-0.553637	-1.1729	-0.743063	-0.646505	-2.2277	-0.965286	-0.767367	-2.29569	-0.780577	-1.05601	Replication, recombination and repair	L	crispr-associated protein	DOWN
RC1_3342	-0.83774	0.503536	-0.238411	-0.473772	0.0920185	-1.68579	-0.763307	-1.37586	-2.2199	-0.948076	-2.26595	Signal transduction mechanisms	T	Histidine kinase	UP
RC1_3346	-0.52846	-0.733859	-0.523449	-0.776208	-0.977906	-0.859022	-1.40611	-1.37084	-1.37116	-1.69969	-1.09519	Amino acid transport and metabolism	E	oxidoreductase activity, acting on paired donors, with incorporation or reduction of molecular oxygen, reduced pteridine as one donor, and incorporation of one atom of oxygen	DOWN
RC1_3348	-2.06322	-1.31564	-1.9116	-1.84154	-1.69676	-2.68196	-1.75789	-2.07707	-2.8969	-1.44993	-1.60024	Function unknown	S	Clp protease	DOWN
RC1_3349	-1.33173	-1.23842	-1.25974	-1.05854	-0.78803	-1.51577	-0.469699	-0.33795	-0.919747	0.260678	0.343226	Signal transduction mechanisms	T	Histidine kinase	UP
RC1_3350	0.192987	0.51532	-0.034398	0.139718	0.235563	-0.884471	-0.351636	-0.354147	-1.53587	-0.147416	-0.0685883	Inorganic ion transport and metabolism	P	ABC transporter (permease)	UP
RC1_3355	0.172148	-0.105844	-0.0490797	-0.426835	-0.695756	-0.682965	-1.2403	-1.4238	-1.61508	-2.03948	-1.86461	Energy production and conversion	C	alcohol dehydrogenase	UP
RC1_3356	-0.248518	0.311427	0.463527	0.446513	0.864018	0.248174	1.05629	1.0062	1.22393	1.90175	1.92688	No orthologs found			UP
RC1_3363	0.415202	0.782706	0.593435	0.85493	0.969725	0.882101	1.44638	1.56116	1.35902	1.68945	1.69192	Energy production and conversion	C	aconitate hydratase	UP
RC1_3364	0.422401	0.123209	0.709355	0.813281	0.732612	1.79794	1.56367	1.87994	2.26998	1.00297	1.79443	Inorganic ion transport and metabolism	P	Binding-protein-dependent transport systems inner membrane component	UP
RC1_3365	-0.00213314	0.170894	0.538031	0.792629	0.980543	1.25867	1.71504	1.97435	2.18395	1.8703	2.25444	Inorganic ion transport and metabolism	P	Binding-protein-dependent transport systems inner membrane component	UP
RC1_3366	0.2973	0.751464	1.01156	1.13891	1.39384	1.3007	1.8936	1.89649	1.92022	2.24007	2.30169	Amino acid transport and metabolism, Inorganic ion transport and metabolism	EP	(ABC) transporter	UP
RC1_3370	0.88934	0.18528	0.685554	0.140001	-0.502733	0.166839	-0.873544	-0.782445	-0.971403	-2.40286	-1.89549	Inorganic ion transport and metabolism	P	membrane protein terC	UP
RC1_3373	1.63505	0.294141	0.833295	1.06365	1.22621	2.07338	1.34655	1.45359	1.33768	0.130647	0.251875	No orthologs found			UP
RC1_3374	-0.84397	-0.1613	-0.76395	-1.0457	-0.660484	-1.83227	-1.66463	-1.95817	-2.30024	-1.38832	-1.32808	No orthologs found			DOWN
RC1_3376	-0.426874	0.342952	-0.488557	-0.431475	0.66607	-0.527871	0.182177	0.16203	-0.817999	0.137136	-1.9609	Function unknown	S	Protein of unknown function (DUF2934)	UP
RC1_3379	-0.692757	-0.300436	-0.843931	-0.801543	-0.456089	-1.6518	-0.6899	-0.922916	-1.65168	-0.6785	-1.20889	Function unknown	S	NA	DOWN
RC1_3380	-0.639216	0.678066	-0.333681	-0.453216	-0.323036	-2.80904	-1.19222	-1.82014	-3.41416	-1.4669	-3.39595	No orthologs found			UP
RC1_3382	-1.22241	-0.0540198	-0.713605	-0.804178	-0.130893	-2.44605	-0.650122	-1.32419	-1.96697	-0.67248	-2.13911	Function unknown	S	mgtC SapB transporter	DOWN
RC1_3383	-1.11847	-1.2335	-1.01755	-0.969502	-0.872868	-1.73182	-1.01367	-1.25202	-1.13263	-1.15863	-1.57166	General function prediction only	R	metaL-dependent hydrolase	DOWN
RC1_3385	-1.20091	-0.603545	-0.960146	-1.38979	-1.01065	-2.61141	-1.34045	-2.22409	-3.35475	-1.51389	-2.87186	Amino acid transport and metabolism	E	N-(5'-phosphoribosyl)anthranilate isomerase	DOWN
RC1_3391	0.132281	1.88749	-0.0186926	-0.129805	0.488697	-1.73265	-0.666671	-1.39391	-2.68789	-1.11397	-2.95271	Post-translational modification, protein turnover, and chaperones	O	glutathione Stransferase	UP
RC1_3398	-0.84134	0.0111729	-0.284644	0.0741508	0.783527	-0.232299	1.22832	1.28	0.790364	2.20482	1.55924	Amino acid transport and metabolism	E	Dehydrogenase	UP
RC1_3399	0.278049	-0.0113563	-0.0684305	0.0356217	-0.392008	-1.54631	-0.199463	-0.853795	-1.10809	-0.95213	-1.31967	No orthologs found			UP
RC1_3405	-1.27607	-0.50317	-0.883555	-0.789732	-0.600296	-2.02627	-0.800634	-0.663357	-1.66724	-0.389496	-0.556981	Cell wall/membrane/envelope biogenesis	M	Activates KDO (a required 8-carbon sugar) for incorporation into bacterial lipopolysaccharide in Gram-negative bacteria (By similarity)	DOWN
RC1_3409	0.0255964	-0.433981	-0.0177154	-0.192604	-0.269379	0.914993	0.26976	1.01572	1.74652	1.0413	1.894	No orthologs found			UP
RC1_3410	0.715998	0.585323	0.909222	0.943158	0.931237	1.57416	1.51211	1.58336	1.86678	1.62958	2.10307	Function unknown	S	NA	UP
RC1_3412	0.743435	0.99659	1.10996	1.27803	1.62805	1.1011	1.32891	0.889095	0.891381	1.27178	1.42809	No results found			UP
RC1_3413	0.226971	1.0172	0.825366	1.00835	1.43978	1.10506	1.04577	1.40789	0.661758	1.50824	1.27547	No results found			UP
RC1_3416	-0.842597	-0.339864	-0.990129	-1.245	-0.904195	-1.5065	-1.55796	-1.54713	-1.56976	-0.958983	-1.20794	Function unknown	S	Protein of unknown function (DUF1285)	DOWN
RC1_3417	-0.268115	0.684118	-0.238806	-0.47954	-0.0560201	-1.86683	-1.04924	-1.35685	-2.76534	-1.04299	-1.97793	Replication, recombination and repair	L	Nudix hydrolase	UP
RC1_3423	0.894592	0.696701	1.4695	1.44623	1.3533	2.47094	1.66758	2.07755	2.53969	1.71315	2.40039	Energy production and conversion	C	Component of the ubiquinol-cytochrome c reductase complex (complex III or cytochrome b-c1 complex), which is a respiratory chain that generates an electrochemical potential coupled to ATP synthesis (By similarity)	UP
RC1_3424	1.24853	0.922805	1.68953	1.62029	1.42808	2.27522	1.56645	1.81077	2.33848	1.58763	2.36241	Energy production and conversion	C	cytochrome c1	UP
RC1_3425	0.196293	0.272708	0.111817	-0.035768	-0.0915297	-0.444233	-0.958813	-1.47248	-1.79986	-1.74323	-2.6709	Function unknown	S	Spovr like family protein	UP
RC1_3427	-0.949301	-0.90652	-1.70525	-1.61891	-1.53985	-2.05196	-1.367	-1.05873	-0.577022	-0.716699	-0.646816	No orthologs found			DOWN
RC1_3431	-1.17419	-0.538478	-0.967488	-1.10564	-0.964824	-1.91718	-1.41574	-1.28433	-1.71347	-0.568289	-0.737858	Secondary metabolites biosynthesis, transport, and catabolism	Q	Thiolesterase that catalyzes the hydrolysis of S-D- lactoyl-glutathione to form glutathione and D-lactic acid (By similarity)	DOWN
RC1_3434	0.145905	-0.311225	-0.508255	-0.800604	-1.11698	-1.42381	-1.53202	-2.0417	-2.28588	-2.18968	-2.33871	No orthologs found			UP
RC1_3435	0.101726	0.398612	0.0295542	-0.0947608	0.0641541	-0.882242	-0.317842	-0.793947	-1.70014	-0.525311	-1.6283	No orthologs found			UP
RC1_3436	-0.779248	0.108447	-1.01596	-1.00838	-0.71319	-2.43034	-1.6852	-2.58381	-3.97483	-2.42858	-4.19602	No orthologs found			UP
RC1_3437	-0.832582	0.0975909	-0.828025	-1.07091	-0.609246	-2.57218	-1.82506	-2.30949	-3.30152	-1.97995	-3.5629	Transcription	K	TRANSCRIPTIONal REGULATOR, lysR family	UP
RC1_3438	0.318936	-0.542971	-0.165814	-0.893681	-0.747534	0.606818	-1.38692	-0.71973	-0.299812	-1.89142	-1.03644	No orthologs found			UP
RC1_3439	-1.33415	-0.75696	-1.11203	-1.43211	-0.952246	-2.03654	-2.05664	-1.49613	-2.29944	-1.00065	-1.52539	No orthologs found			DOWN
RC1_3440	-1.36349	-1.09494	-1.50067	-1.63819	-1.24145	-2.20025	-1.13614	-0.893639	-0.937685	0.405688	0.475807	Function unknown	S	GDSL esterase lipase	UP
RC1_3441	-1.74703	-1.58627	-1.96125	-2.42691	-2.35045	-3.68365	-2.75742	-2.63658	-3.48772	-1.85905	-1.8379	No orthologs found			DOWN
RC1_3443	0.224853	-0.345926	0.0113372	-0.262236	-0.50418	0.14064	-0.104273	0.351024	1.13619	1.05496	1.83414	General function prediction only	R	RND superfamily	UP
RC1_3444	-0.636245	0.076441	-0.583467	-0.313791	-0.191902	-1.52797	0.00973264	-0.00514589	-0.0746561	1.43386	1.43271	General function prediction only	R	The ortholog in A.thaliana is involved in photosystem II (PSII) assembly, but knockout of the corresponding gene in Synechoccus PCC 7002 has no effect on PSII activity	UP
RC1_3445	0.886385	0.596057	0.650667	0.341916	0.0437409	0.330236	-0.207893	0.412678	1.41612	1.61512	2.44011	Function unknown	S	secreted protein	UP
RC1_3446	0.0647196	-0.235175	-0.141282	-0.408885	-0.501005	0.148664	-0.114279	0.558564	1.26854	1.125	2.02884	Function unknown	S	Protein of unknown function (DUF1302)	UP
RC1_3452	-1.53667	-0.689783	-0.978784	-1.20744	-0.734834	-2.46876	-0.817755	-0.846684	-1.72145	-0.00880126	-0.5933	Coenzyme transport and metabolism	H	Catalyzes the NADPH-dependent reduction of ketopantoate into pantoic acid (By similarity)	DOWN
RC1_3454	-0.0174955	0.473644	-0.0461166	0.181141	0.36964	-0.20571	-0.0109199	-0.197563	-0.731333	-0.624449	-1.57143	General function prediction only	R	Catalyzes the conversion of inosine 5'-phosphate (IMP) to xanthosine 5'-phosphate (XMP), the first committed and rate- limiting step in the de novo synthesis of guanine nucleotides, and therefore plays an important role in the regulation of cell growth (By similarity)	UP
RC1_3457	-0.145261	-0.441473	-0.994639	-0.99739	-1.16899	-1.7347	-1.33821	-1.66474	-1.74408	-1.07352	-1.18251	Function unknown	S	Protein of unknown function (DUF3224)	DOWN
RC1_3458	-1.06935	-0.816258	-1.14905	-1.42582	-1.15784	-1.22032	-1.36574	-1.35652	-1.57348	-1.13176	-1.29399	Function unknown	S	Protein of unknown function (DUF1194)	DOWN
RC1_3461	0.398842	-0.34909	0.305116	0.236362	0.176518	0.940765	0.644392	1.01329	2.10142	1.20105	2.04749	Function unknown	S	Transport-associated protein	UP
RC1_3462	0.00838345	0.351939	0.242122	0.336349	0.449557	0.553813	0.725947	1.24965	1.74444	1.75787	1.97089	No orthologs found			UP
RC1_3463	-0.10112	0.3281	-0.107487	-0.429479	-0.53657	-1.05187	-1.05164	-1.57301	-1.69627	-1.54517	-1.99014	No orthologs found			UP
RC1_3464	0.108379	-0.210837	0.333154	0.229452	0.115888	1.19329	0.643506	1.20267	1.93863	0.952997	1.76688	Function unknown	S	UPF0234 protein	UP
RC1_3467	-0.763925	-0.176532	-0.746678	-0.521786	-0.501016	-1.674	-1.26847	-1.71856	-2.35326	-1.32166	-1.63481	No orthologs found			DOWN
RC1_3471	0.034911	-0.22627	-0.251984	-0.540293	-1.03949	-1.31209	-1.78584	-2.12499	-2.46474	-2.42514	-2.59842	No orthologs found			UP
RC1_3476	0.026104	-0.688041	-0.449662	-0.493626	-0.834553	-0.712702	-0.708895	-0.711871	-0.841605	-1.51309	-1.56748	No orthologs found			UP
RC1_3478	-0.439113	-1.14175	-0.581122	-0.889177	-0.937553	0.579284	-0.113584	0.814697	1.72513	0.309509	1.39248	Function unknown	S	NA	UP
RC1_3479	0.0267218	-0.129767	0.321718	0.334882	0.26423	1.17883	0.944921	1.49151	2.07383	1.79722	2.33363	Function unknown	S	NA	UP
RC1_3481	-0.0703666	-1.14718	-1.14675	-1.87128	-2.06956	-1.51061	-2.1381	-1.74319	-1.56297	-2.50199	-1.83363	Function unknown	S	Uncharacterized protein conserved in bacteria C-term(DUF2220)	DOWN
RC1_3483	0.481593	0.339255	0.800575	0.74438	0.397866	0.754906	0.544492	0.552522	1.08759	0.849817	1.59127	Replication, recombination and repair	L	CRISPR-associated protein Cmr3	UP
RC1_3486	0.283938	-0.173913	0.377434	-0.0382434	-0.070697	1.19166	0.457843	1.54828	2.57365	1.45401	2.45166	Replication, recombination and repair	L	Crispr-associated ramp protein, Cmr6 family	UP
RC1_3488	-0.152626	0.199055	-0.763426	-0.771641	-0.528331	-2.18962	-1.07387	-1.37808	-2.01791	-0.726627	-0.979974	Replication, recombination and repair	L	CRISPR (clustered regularly interspaced short palindromic repeat), is an adaptive immune system that provides protection against mobile genetic elements (viruses, transposable elements and conjugative plasmids). CRISPR clusters contain sequences complementary to antecedent mobile elements and target invading nucleic acids. CRISPR clusters are transcribed and processed into CRISPR RNA (crRNA). Act…	UP
RC1_3490	-0.385116	-0.509678	-1.10736	-1.54132	-1.7058	-2.87634	-2.42215	-2.65574	-3.10505	-2.03703	-2.21915	No orthologs found			DOWN
RC1_3491	-0.509438	0.101442	-0.311287	-0.478401	-0.343058	-1.80499	-0.728829	-0.924834	-1.85426	0.00152881	-0.496455	Translation, ribosomal structure and biogenesis	J	-acetyltransferase	UP
RC1_3492	-0.604686	-0.85881	-1.00616	-0.678484	-1.10581	-1.51097	-1.15013	-1.32127	-1.32184	-0.505543	-0.349264	Function unknown	S	Domain of unknown function DUF29	DOWN
RC1_3497	-0.542408	-0.178212	-0.653533	-1.52321	-0.313268	-1.84617	-1.01821	-1.38933	-3.29558	-0.924078	-1.42251	Function unknown	S	domain protein	DOWN
RC1_3502	-0.0133866	0.170354	0.473248	0.648194	0.628816	1.17376	1.16229	1.30931	1.71853	1.48674	1.91909	Cell cycle control, cell division, chromosome partitioning	D	site-determining protein	UP
RC1_3505	-1.35152	-1.76703	-1.77205	-1.83668	-1.68911	-1.41643	-1.56844	-1.25183	-0.623286	-0.705192	-0.208487	Signal transduction mechanisms	T	Phoh family	DOWN
RC1_3506	-1.53724	-1.50427	-1.45449	-1.24758	-0.967717	-0.908655	-0.790627	-0.446009	-0.219973	0.335646	0.532862	Energy production and conversion	C	Catalyzes the reversible oxidation of malate to oxaloacetate (By similarity)	UP
RC1_3510	0.898184	0.869764	1.58744	1.7324	1.7203	3.01425	2.62696	3.18704	3.64325	2.20901	3.02604	Energy production and conversion	C	it plays a direct role in the translocation of protons across the membrane (By similarity)	UP
RC1_3511	1.85362	2.65004	3.5631	4.11616	4.17228	4.97485	5.69324	6.1384	6.39105	5.67469	6.11098	Energy production and conversion	C	F(1)F(0) ATP synthase produces ATP from ADP in the presence of a proton or sodium gradient. F-type ATPases consist of two structural domains, F(1) containing the extramembraneous catalytic core and F(0) containing the membrane proton channel, linked together by a central stalk and a peripheral stalk. During catalysis, ATP synthesis in the catalytic domain of F(1) is coupled via a rotary mechanism…	UP
RC1_3512	0.500353	1.19723	1.65805	2.20351	2.56772	2.56139	2.96998	2.80353	2.7069	3.00802	3.21682	Energy production and conversion	C	F(1)F(0) ATP synthase produces ATP from ADP in the presence of a proton or sodium gradient. F-type ATPases consist of two structural domains, F(1) containing the extramembraneous catalytic core and F(0) containing the membrane proton channel, linked together by a central stalk and a peripheral stalk. During catalysis, ATP synthesis in the catalytic domain of F(1) is coupled via a rotary mechanism…	UP
RC1_3513	0.570522	1.68644	1.85673	2.44009	2.6729	2.0428	3.03638	2.54921	1.94595	3.19211	2.57198	No orthologs found			UP
RC1_3515	-0.294018	-0.261676	-0.274841	-0.231513	-0.225563	-0.378974	-0.249442	-0.394018	-0.750887	-1.10264	-1.58974	Carbohydrate transport and metabolism	G	synthase	DOWN
RC1_3516	-0.515349	-0.0288166	-0.456809	-0.575974	-0.560185	-1.69611	-1.00057	-1.39055	-2.18125	-1.37747	-2.47482	Cell wall/membrane/envelope biogenesis	M	N-acetyltransferase	DOWN
RC1_3518	0.567294	0.0916299	0.530864	0.266066	0.161298	1.6064	0.680819	1.3612	1.59833	-0.289534	0.684393	No results found			UP
RC1_3521	-0.435179	-0.0802631	-0.522829	-0.480379	-0.385911	-1.45333	-0.371156	-0.478734	-1.86319	0.338344	0.141839	Lipid transport and metabolism, Secondary metabolites biosynthesis, transport, and catabolism	IQ	Amp-dependent synthetase and ligase	UP
RC1_3525	-0.872321	1.73965	1.27326	1.73869	1.69185	-0.442129	1.25896	0.200479	-1.62816	0.139325	-1.61342	General function prediction only	R	Alpha beta hydrolase	UP
RC1_3532	-0.705361	-0.655926	-0.581304	-1.32223	-0.520965	-1.3311	-0.828596	-0.973237	-1.53879	0.2164	-0.202849	Lipid transport and metabolism	I	Enoyl-CoA hydratase	UP
RC1_3535	-1.55872	-1.34755	-1.48395	-1.58768	-1.56245	-2.53661	-1.90623	-1.9797	-2.45845	-1.3605	-1.35277	Lipid transport and metabolism, Secondary metabolites biosynthesis, transport, and catabolism	IQ	Amp-dependent synthetase and ligase	DOWN
RC1_3536	-1.20586	-1.30765	-1.55632	-1.35292	-1.59612	-2.55282	-1.5634	-2.27969	-2.67038	-1.51772	-1.68772	Transcription	K	TetR family transcriptional regulator	DOWN
RC1_3537	1.26461	0.885836	1.37279	1.11847	0.899975	1.70071	0.718311	1.06174	1.35399	0.330341	0.929573	Translation, ribosomal structure and biogenesis	J	Catalyzes the GTP-dependent ribosomal translocation step during translation elongation. During this step, the ribosome changes from the pre-translocational (PRE) to the post- translocational (POST) state as the newly formed A-site-bound peptidyl-tRNA and P-site-bound deacylated tRNA move to the P and E sites, respectively. Catalyzes the coordinated movement of the two tRNA molecules, the mRNA and…	UP
RC1_3538	0.699818	0.783488	1.28014	1.24021	1.62823	2.44238	2.37606	3.63298	4.32349	2.11675	3.27189	No results found			UP
RC1_3539	0.98889	-0.0404294	1.0643	0.857893	0.608472	1.80202	1.0103	0.851709	1.37014	-0.360647	0.900551	No results found			UP
RC1_3541	0.400686	0.321715	0.414394	0.15659	0.146537	1.06826	0.826834	1.52185	2.32854	1.00623	1.98613	No results found			UP
RC1_3542	0.139839	0.550566	0.0473522	0.291589	0.385003	-0.904125	0.0678368	-0.293819	-1.37707	-0.560637	-1.72496	Amino acid transport and metabolism	E	Peptidase m42 family protein	UP
RC1_3544	0.314324	-0.549475	-0.125681	-0.135454	-0.103193	0.358325	-0.0692945	-0.344804	-0.82778	-1.71883	-2.07059	Amino acid transport and metabolism	E	asparagine synthetase	UP
RC1_3545	-0.747763	-0.745087	-0.674199	-1.03365	-0.86963	-0.737616	-1.35475	-1.19811	-1.42652	-2.57657	-2.3306	No orthologs found			DOWN
RC1_3546	-1.54619	-1.25785	-1.94858	-2.19328	-2.33112	-2.70625	-2.68379	-2.76046	-3.30081	-3.39872	-3.55145	No orthologs found			DOWN
RC1_3548	-0.70627	-1.11973	-1.08268	-1.36651	-1.69632	-1.25484	-1.70847	-1.51113	-1.50668	-2.37072	-2.00989	Inorganic ion transport and metabolism	P	Catalase	DOWN
RC1_3550	-0.195013	0.200564	-0.256529	-0.363895	-0.156729	-1.64148	-0.226119	-1.02778	-1.7274	-0.378598	-1.57577	Lipid transport and metabolism	I	PHOsphatase	UP
RC1_3551	-1.5153	-2.28871	-2.10196	-2.752	-2.66057	-2.11217	-2.80245	-2.34495	-1.96797	-2.36164	-1.90628	No orthologs found			DOWN
RC1_3557	0.79486	-0.260754	0.21583	0.222397	0.662021	1.74751	0.851413	1.46938	1.36648	-0.220054	0.43627	No orthologs found			UP
RC1_3561	-0.568736	-0.248035	-0.429468	-0.53055	-0.653294	-1.60079	-1.15248	-1.58255	-2.31351	-1.78739	-1.94188	No orthologs found			DOWN
RC1_3563	-1.04705	-0.72568	-1.02348	-0.761476	-0.615671	-2.06634	-0.660827	-0.754981	-1.82722	0.0810319	-0.139069	Function unknown	S	NA	UP
RC1_3565	-1.33506	-1.06258	-1.4971	-1.24817	-1.06065	-2.20961	-1.49477	-0.939594	-1.54739	-0.238226	-0.562575	Post-translational modification, protein turnover, and chaperones	O	Thioredoxin	DOWN
RC1_3569	0.577105	0.504887	0.966072	1.02468	1.11999	2.17564	1.70689	2.50282	3.54083	3.15498	4.09178	No orthologs found			UP
RC1_3570	-0.189733	-0.419435	0.157912	0.25261	0.247164	1.19501	0.862976	1.47102	2.54226	2.29905	3.30501	Function unknown	S	Methyl-accepting chemotaxis	UP
RC1_3571	0.286934	0.27808	0.679189	0.916333	0.878759	1.58789	1.34194	1.39776	1.75996	1.07812	1.5397	Function unknown	S	NA	UP
RC1_3576	0.352975	-0.36365	0.527215	0.519962	0.195142	1.79463	0.689813	1.46816	2.03095	0.647326	1.77945	No orthologs found			UP
RC1_3580	0.718489	0.580504	1.0021	1.0709	0.92227	2.23886	1.63428	2.04083	2.23504	0.531812	1.20929	Lipid transport and metabolism	I	maoc domain protein dehydratase	UP
RC1_3583	-0.822248	-0.27693	-1.20483	-1.06342	-1.07968	-2.12508	-1.26136	-1.61173	-2.21127	-1.26205	-1.78663	No orthologs found			DOWN
RC1_3585	0.556445	0.56031	1.0429	1.24674	1.19744	1.64546	1.47	1.47978	1.45642	1.03911	1.17137	Translation, ribosomal structure and biogenesis	J	amino acids such as valine, to avoid such errors it has two additional distinct tRNA(Ile)-dependent editing activities. One activity is designated as 'pretransfer' editing and involves the hydrolysis of activated Val-AMP. The other activity is designated 'posttransfer' editing and involves deacylation of mischarged Val-tRNA(Ile) (By similarity)	UP
RC1_3586	0.631051	1.1073	1.3028	1.66427	1.73267	1.37072	1.96137	1.56091	1.34818	1.67564	1.26826	Cell wall/membrane/envelope biogenesis, Intracellular trafficking, secretion, and vesicular transport	MU	This protein specifically catalyzes the removal of signal peptides from prolipoproteins (By similarity)	UP
RC1_3589	0.768436	0.600031	1.39793	1.67818	1.69059	2.66169	2.13821	2.49185	2.75482	2.33657	2.89804	Post-translational modification, protein turnover, and chaperones	O	peptidase'	UP
RC1_3591	-1.37928	-1.37864	-1.67635	-1.45371	-1.43987	-1.89841	-1.24993	-1.14683	-1.36466	-0.605428	-0.587896	Carbohydrate transport and metabolism	G	SMP-30 gluconolaconase LRE domain protein	DOWN
RC1_3598	-0.117497	1.48701	0.742036	1.0634	1.7237	0.0170352	1.32961	1.23354	-0.0291952	1.73196	0.50061	Replication, recombination and repair	L	Methyltransferase	UP
RC1_3600	-1.05774	-0.654171	-0.493398	-0.496498	-0.399955	-0.532229	-0.732034	-0.962748	-1.26728	-1.30788	-1.58944	No orthologs found			DOWN
RC1_3601	-0.585387	0.132703	-0.460714	-0.587684	-0.403626	-1.65638	-1.27462	-1.36787	-2.09907	-1.2863	-1.92571	Replication, recombination and repair	L	This protein is involved in the repair of mismatches in DNA. It is required for dam-dependent methyl-directed DNA mismatch repair. May act as a molecular matchmaker , a protein that promotes the formation of a stable complex between two or more DNA-binding proteins in an ATP-dependent manner without itself being part of a final effector complex (By similarity)	UP
RC1_3605	-1.2637	-0.39564	-0.891626	-1.27974	-0.79165	-2.49137	-1.53468	-2.13125	-2.60971	-1.57241	-2.23721	Amino acid transport and metabolism	E	Aldolase	DOWN
RC1_3607	-0.34897	-1.02438	-0.65034	-0.502257	-1.13967	-1.04256	-1.50658	-1.92006	-2.12612	-2.19734	-2.5421	Transcription	K	Transcriptional regulator	DOWN
RC1_3612	0.278097	1.68267	0.83639	0.698507	1.25491	-0.260761	0.341349	-0.105416	-0.738706	0.210197	-0.754922	Cell wall/membrane/envelope biogenesis	M	lipid a biosynthesis	UP
RC1_3616	-1.07082	-0.595191	-1.12007	-1.00825	-0.516488	-1.76571	-0.733278	-1.25349	-1.9718	-0.807389	-2.43381	cell wall/membrane/envelope biogenesis	M	17 kDa surface antigen	DOWN
RC1_3618	-1.39412	-0.280948	-0.859008	-1.22217	-0.743431	-2.40077	-1.03934	-1.47738	-2.56195	-0.835349	-1.90221	No orthologs found			DOWN
RC1_3621	1.15735	1.19927	1.50394	1.1252	1.33285	2.48741	1.71149	2.97062	3.7821	2.43986	3.01783	Function unknown	S	prevent-host-death family	UP
RC1_3623	-1.03635	0.244527	-0.512205	-0.654683	-0.134062	-2.82852	-1.08029	-0.93588	-2.08401	-0.246914	-1.56663	General function prediction only	R	Methyltransferase	UP
RC1_3638	-0.876845	-0.219852	-0.674892	-0.784812	-0.183703	-1.83399	-0.516596	-0.696079	-1.77244	-0.411568	-1.81354	No orthologs found			DOWN
RC1_3639	-1.20335	-0.758237	-1.27506	-1.64159	-1.40209	-2.46368	-1.69848	-1.92076	-2.47678	-1.08445	-2.2399	No orthologs found			DOWN
RC1_3640	1.51209	2.05742	2.23054	1.80508	1.47114	1.59616	1.08364	0.796664	0.912862	0.218392	0.211709	No orthologs found			UP
RC1_3641	-0.852169	-0.107393	-0.527948	-0.867646	-0.174424	-1.80987	-0.518923	-1.11957	-1.50409	-0.555434	-0.974321	No orthologs found			DOWN
RC1_3643	0.379478	0.438137	0.992243	1.09569	1.07955	1.61275	1.29845	1.65847	1.8928	1.61938	2.05827	Post-translational modification, protein turnover, and chaperones	O	peptidase'	UP
RC1_3648	0.674099	0.134811	0.939013	0.796722	0.409126	1.60727	0.970738	1.30771	1.744	0.614861	1.55479	Amino acid metabolism and transport	E	Homoserine Kinase	UP
RC1_3649	-1.56539	-0.402687	-1.40594	-1.71609	-1.05534	-3.08226	-2.11951	-1.73892	-3.47964	-1.39196	-2.91254	No orthologs found			DOWN
RC1_3650	-0.517681	-1.06674	-0.933172	-1.73342	-2.14715	-1.69391	-2.56105	-2.35368	-2.39514	-3.03884	-2.35744	Transcription, Signal transduction mechanisms	KT	Phage shock protein A	DOWN
RC1_3651	-1.8382	-0.912537	-1.172	-2.00452	-1.88571	-3.44963	-3.32318	-3.03332	-3.9475	-2.55583	-3.73121	No orthologs found			DOWN
RC1_3654	-0.723106	-0.159806	-0.684477	-0.722235	-0.412777	-1.65967	-0.773293	-0.714938	-1.52366	-0.121423	-0.752834	Lipid transport and metabolism	I	Converts 1-hydroxy-2-methyl-2-(E)-butenyl 4-diphosphate into isopentenyl diphosphate (IPP) and dimethylallyl diphosphate (DMAPP) (By similarity)	DOWN
RC1_3656	0.196793	0.304588	0.133592	0.0954397	0.140707	-0.688557	-0.250156	-0.742629	-1.17182	-0.720533	-1.52852	Amino acid transport and metabolism	E	The glycine cleavage system catalyzes the degradation of glycine (By similarity)	UP
RC1_3662	1.20473	1.5021	1.46306	1.30779	1.33284	0.944709	0.887742	0.551726	0.234237	0.20985	-0.0434467	Function unknown	S	alpha-2-macroglobulin domain protein	UP
RC1_3663	0.868596	0.788802	0.933256	0.456076	0.0413455	0.130167	-0.611333	-0.880784	-1.03353	-1.68001	-1.53086	Inorganic ion transport and metabolism	P	exchanger	UP
RC1_3665	0.598977	0.806665	1.03993	1.03363	1.01348	1.32689	1.33222	1.27027	1.42754	1.60701	1.9873	Inorganic ion transport and metabolism	P	Monovalent cation H antiporter subunit	UP
RC1_3666	0.564916	0.876523	1.16423	1.17152	1.07502	1.57154	1.35772	1.69474	1.9328	1.80064	2.13962	Inorganic ion transport and metabolism	P	Monovalent cation H antiporter subunit C	UP
RC1_3667	0.525705	0.546561	0.877663	1.13281	0.842505	0.987369	0.96731	0.811653	0.942723	1.15732	1.5747	Energy production and conversion, Inorganic ion transport and metabolism	CP	Monovalent cation H antiporter subunit D	UP
RC1_3668	1.29266	0.999613	1.76941	1.79118	1.59765	2.23792	1.87166	2.01118	2.73296	2.35988	3.17017	Inorganic ion transport and metabolism	P	monovalent cation H antiporter subunit E	UP
RC1_3669	0.774998	1.0026	1.32737	1.36512	1.51019	1.33636	1.66736	1.56466	1.95859	2.07506	2.3614	Inorganic ion transport and metabolism	P	monovalent cation H antiporter subunit F	UP
RC1_3672	0.465582	-0.0023402	0.503762	0.11218	-0.304643	0.546144	-0.482398	-0.0792238	0.239759	-1.5813	-0.752959	No orthologs found			UP
RC1_3673	0.719779	0.505607	0.80474	0.700749	0.612737	1.37106	1.12519	1.57176	1.98478	1.61147	2.16745	Lipid transport and metabolism, Secondary metabolites biosynthesis, transport, and catabolism	IQ	Amp-dependent synthetase and ligase	UP
RC1_3678	-0.472781	-0.610839	-0.722126	-0.867418	-1.02865	-1.2924	-1.74418	-1.82625	-2.35185	-2.24138	-2.93696	No orthologs found			DOWN
RC1_3679	-0.73726	-0.728823	-0.492727	-0.790699	-0.674777	-2.46315	-1.73153	-1.4471	-1.93757	-1.38565	-3.15468	Function unknown	S	Nitrogen fixation protein NifX	DOWN
RC1_3682	0.198567	-0.173485	-0.012195	-0.208067	-0.516915	-0.0146777	-0.588742	-0.478389	-0.564713	-1.56654	-1.29468	Energy production and conversion	C	nitrogenase	UP
RC1_3683	-0.307148	-0.538462	-0.641596	-0.825049	-0.923284	-0.924601	-0.962473	-0.933786	-1.48795	-1.82275	-2.06527	Inorganic ion transport and metabolism	P	The key enzymatic reactions in nitrogen fixation are catalyzed by the nitrogenase complex, which has 2 components the iron protein and the molybdenum-iron protein (By similarity)	DOWN
RC1_3685	-1.54442	-1.41843	-1.62599	-1.54158	-1.49109	-3.16669	-2.00304	-1.95771	-2.48976	-0.901463	-0.909081	Coenzyme transport and metabolism	H	TOBE domain-containing protein	DOWN
RC1_3692	-1.73328	-0.865105	-1.78454	-2.02795	-1.63861	-3.62767	-2.42101	-2.36006	-2.98704	-1.96627	-2.30808	No orthologs found			DOWN
RC1_3693	0.255016	1.01018	0.572615	0.517386	0.520147	-0.307028	-0.560226	-1.46827	-1.20612	-0.860159	-1.56433	Amino acid transport and metabolism	E	Catalyzes the condensation of the acetyl group of acetyl-CoA with 3-methyl-2-oxobutanoate (2-oxoisovalerate) to form 3-carboxy-3-hydroxy-4-methylpentanoate (2-isopropylmalate) (By similarity)	UP
RC1_3694	-0.327894	-0.6024	-0.463273	-1.02936	-0.617001	-1.60759	-1.06025	-1.20683	-2.26589	-1.46055	-3.18534	Inorganic ion transport and metabolism	P	May protect the nitrogenase Fe-Mo protein from oxidative damage (By similarity)	DOWN
RC1_3696	-0.280772	0.107434	-0.264101	-0.212007	-0.3289	-0.943682	-0.519726	-0.920286	-1.19925	-1.18854	-2.08899	Energy production and conversion	C	Electron transfer flavoprotein	UP
RC1_3699	-0.74501	-0.240567	-0.938976	-1.05065	-0.880354	-1.57386	-1.07909	-1.18916	-1.44119	0.0102456	0.0169812	No orthologs found			UP
RC1_3701	-0.137883	-0.294173	-0.633379	-0.778942	-1.26294	-1.15605	-1.62268	-1.82171	-2.05246	-2.95764	-3.08784	Function unknown	S	Nitrogen fixation-related protein	DOWN
RC1_3702	0.521596	-0.235217	0.894582	0.445628	0.00833523	1.54341	0.690779	0.923772	1.45298	-0.513908	-0.0701004	No results found			UP
RC1_3708	-0.87504	-1.17891	-1.42047	-1.91462	-1.74708	-2.1018	-1.92507	-1.33351	-1.11743	-0.68183	-0.308115	Transcription	K	positive regulation of carbohydrate metabolic process	DOWN
RC1_3709	-0.73553	-0.481464	-0.918336	-0.936785	-0.939716	-2.02444	-1.31841	-1.23334	-1.9248	0.451321	1.59757	Amino acid transport and metabolism, Secondary metabolites biosynthesis, transport, and catabolism	EQ	5-oxoprolinase	UP
RC1_3710	-0.853131	-0.307737	-1.06459	-1.07864	-1.01821	-2.02534	-1.46124	-1.94193	-2.65371	-0.934811	0.305136	Function unknown	S	conserved protein	UP
RC1_3711	-0.086038	-0.392887	-0.150558	-0.2534	-0.433164	0.235837	-0.331419	-0.0117911	0.544768	1.20545	2.74502	Inorganic ion transport and metabolism	P	receptor	UP
RC1_3712	-0.181095	0.188889	-0.255866	-0.392566	-0.229308	-1.42113	-0.769488	-0.913436	-1.81478	0.527657	1.70573	Amino acid transport and metabolism, Secondary metabolites biosynthesis, transport, and catabolism	EQ	5-oxoprolinase	UP
RC1_3713	-0.266682	0.124484	-0.277746	-0.110092	-0.212793	-0.75721	-0.668951	-0.85658	-0.869638	0.653774	1.88873	Amino acid transport and metabolism, Secondary metabolites biosynthesis, transport, and catabolism	EQ	5-oxoprolinase	UP
RC1_3714	-0.393823	-0.00100465	-0.273891	-0.435989	-0.333939	-0.384342	-0.031026	0.115082	-0.794121	1.11587	2.76145	No orthologs found			UP
RC1_3715	-1.30405	-0.684442	-0.994681	-0.807793	-0.564515	-2.06362	-0.649493	-1.01219	-1.24205	0.412318	1.09474	General function prediction only	R	fad dependent oxidoreductase	UP
RC1_3716	-0.590302	0.0473734	0.195977	0.0960426	0.0382825	0.206841	0.119247	0.511078	1.5437	1.90283	3.12986	Amino acid transport and metabolism	E	Dipeptidase	UP
RC1_3722	0.280993	-1.05313	-0.24953	-0.601477	-0.921446	0.828693	0.0530912	0.991362	2.25933	0.116321	1.57346	No orthologs found			UP
RC1_3723	0.0423561	-0.702168	-0.65199	-1.09879	-1.3859	-0.880165	-1.53999	-1.3564	-1.48161	-2.31897	-2.11044	Inorganic ion transport and metabolism	P	TonB-dependent receptor	UP
RC1_3724	-0.594495	0.0184564	-0.650455	-0.916324	-0.328708	-3.18205	-0.941803	-1.1608	-2.70859	-0.911465	-2.05794	Signal transduction mechanisms	T	Histidine kinase	UP
RC1_3726	-0.572444	-0.720101	-0.72773	-0.557706	-0.233886	0.244296	0.352312	1.21452	1.89314	2.35366	2.61859	Intracellular trafficking, secretion, and vesicular transport	U	Secretion Protein	UP
RC1_3730	-0.450511	-0.92228	-0.89909	-0.847517	-0.747309	-0.777617	-0.533211	-0.697503	-1.01723	-1.26781	-1.75966	Inorganic ion transport and metabolism	P	binding-protein-dependent transport systems inner membrane Component	DOWN
RC1_3733	-0.245316	-0.682211	-1.07347	-1.02374	-0.716473	-1.66301	-0.763923	-0.819071	-1.17689	-1.07769	-1.50186	Carbohydrate transport and metabolism	G	Major Facilitator superfamily	DOWN
RC1_3736	0.139388	0.0644251	0.859045	1.31948	1.48435	2.71852	2.72246	3.39995	4.53139	4.34339	5.14814	Inorganic ion transport and metabolism	P	TonB-dependent receptor	UP
RC1_3737	-1.34901	-0.602247	-1.2215	-1.29131	-0.881621	-2.2634	-0.993843	-0.601741	-1.91323	-0.733376	-2.04425	Function unknown	S	family UPF0066	DOWN
RC1_3739	0.297935	0.51951	0.73255	0.766785	0.604618	0.91494	1.01003	1.20347	1.52121	0.947905	1.01911	Inorganic ion transport and metabolism	P	Periplasmic binding protein	UP
RC1_3741	-0.642929	-0.138229	-0.741375	-0.999079	-0.980684	-1.53956	-1.06407	-1.87184	-2.43499	-1.79342	-3.38228	Inorganic ion transport and metabolism	P	(ABC) transporter	DOWN
RC1_3751	0.224264	0.562207	0.973346	0.946851	0.944244	1.62095	1.36332	1.55136	1.89926	1.0899	1.63485	Function unknown	S	NA	UP
RC1_3753	0.11942	1.00311	0.43549	0.087556	0.517812	-1.65152	-0.164398	-0.677477	-2.07125	-0.587434	-1.82495	No orthologs found			UP
RC1_3755	0.0341742	-0.348711	0.0813407	-0.186973	-0.339829	0.645298	0.232752	0.844259	1.57069	0.526607	1.24078	No orthologs found			UP
RC1_3763	0.286465	-0.0718282	0.457088	0.495726	0.452015	1.48149	1.21904	1.92953	2.74167	2.22513	2.99692	Cell motility	N	Flagellin	UP
RC1_3764	0.116428	-0.304084	0.0414894	-0.182112	-0.278681	0.735985	0.376628	1.33358	2.2533	1.9091	2.69762	Cell motility	N	flagellar biosynthesis regulatory protein FlaF	UP
RC1_3765	0.420239	-0.106471	0.509209	0.424651	0.391954	1.83581	1.31179	2.13874	3.47709	2.62447	3.54249	Cell motility	N	flagellar protein	UP
RC1_3766	0.0622215	-0.236526	0.175085	0.248982	0.0884652	1.03745	0.353187	0.85344	1.46241	0.975048	1.62162	Cell motility	N	Motility accessory factor	UP
RC1_3769	0.200208	0.158039	0.373144	0.615749	0.705253	0.492763	0.776548	0.740483	0.980716	1.31015	1.57283	Carbohydrate transport and metabolism	G	Transketolase	UP
RC1_3770	0.371991	0.0934694	0.534586	0.488894	0.38273	0.869195	0.559515	0.801376	1.12344	1.07503	1.55242	General function prediction only	R	Dehydrogenase reductase	UP
RC1_3775	-0.636798	-0.00402178	-0.637476	-0.501026	-0.474486	-1.50929	-0.980649	-1.26158	-1.49315	-0.788077	-1.17178	Cell wall/membrane/envelope biogenesis	M	Nad-dependent epimerase dehydratase	DOWN
RC1_3777	0.166671	0.423178	0.414581	0.799791	0.791585	0.696079	0.904979	1.13355	1.33461	1.96477	2.21677	Cell wall/membrane/envelope biogenesis	M	DTDP-4-dehydrorhamnose 3,5-epimerase	UP
RC1_3778	1.76993	1.11245	1.61111	1.25696	0.850996	1.64817	0.621126	0.691403	1.34912	0.735782	1.56158	General function prediction only	R	Methyltransferase	UP
RC1_3779	-0.720946	-0.0806945	-0.069845	0.336796	0.648621	-0.268453	0.734961	0.513472	0.450697	1.73609	1.54981	Cell wall/membrane/envelope biogenesis	M	Nad-dependent epimerase dehydratase	UP
RC1_3780	-0.638767	-0.610627	0.0372015	0.264819	0.481443	1.304	0.912385	1.52716	2.46032	2.02266	2.85348	Cell wall/membrane/envelope biogenesis	M	nucleotidyl transferase	UP
RC1_3782	0.272205	-0.0310873	0.396654	0.499803	0.662626	1.69511	1.21857	1.60626	1.81011	0.522216	0.807606	Function unknown	S	Uncharacterized protein conserved in bacteria (DUF2320)	UP
RC1_3784	-0.0794061	0.0770812	0.493586	0.989239	1.0867	1.71834	1.44717	1.79631	1.98508	1.54691	1.99817	No orthologs found			UP
RC1_3785	-0.315059	0.28405	1.01968	2.04334	2.46985	1.79281	2.78376	2.39025	1.93348	3.38086	3.64213	No orthologs found			UP
RC1_3786	-0.221977	-0.106852	0.503452	1.19332	1.42623	1.53413	1.81878	1.63638	1.33009	1.68182	1.83225	Function unknown	S	methanogenesis marker protein 1	UP
RC1_3787	-0.940721	-0.448184	-0.0399853	0.676308	1.03426	0.605335	1.20171	1.03381	0.683689	1.41068	1.5188	Function unknown	S	TfuA domain protein core	UP
RC1_3789	-0.410643	0.253528	-0.159709	-0.123213	0.0876629	-1.10324	-0.341202	-0.972352	-1.7319	-0.815152	-1.41151	Defense mechanisms	V	iron ion homeostasis	UP
RC1_3790	-1.35634	-0.871553	-1.09225	-1.31391	-1.10655	-2.67846	-1.425	-1.76681	-2.00928	-0.795702	-1.04269	No orthologs found			DOWN
RC1_3799	-1.04451	0.0332305	-0.577507	-1.22033	-0.259995	-2.2775	-0.659185	-1.03576	-1.76365	-0.538141	-1.13207	Replication, recombination and repair	L	replication	UP
RC1_3804	-0.637906	0.0423183	-0.0114395	-0.0857243	0.0394502	-1.37044	-0.48583	-0.630403	-1.64925	-0.716559	-1.62859	Carbohydrate transport and metabolism	G	methylisocitrate lyase	UP
RC1_3805	-0.953914	-0.308958	-0.545969	-0.731842	-0.849454	-2.25121	-1.60632	-1.87032	-2.86884	-2.31774	-3.50499	Energy production and conversion	C	citrate synthase	DOWN
RC1_3806	-0.927774	-0.55916	-0.482322	-0.766783	-0.761195	-1.34795	-1.22161	-1.12113	-2.61007	-1.59714	-2.50524	General function prediction only	R	MMGE PRPD family protein	DOWN
RC1_3807	-1.38302	-0.448132	-0.337678	-1.30873	-0.967601	-2.85522	-2.32199	-1.85978	-4.98919	-2.84162	-5.60457	Lipid transport and metabolism	I	thioesterase Superfamily protein	DOWN
RC1_3812	-0.838276	0.196219	-0.555108	-1.13898	-0.429433	-2.4289	-1.1768	-1.49908	-2.85586	-1.75213	-2.74712	Transcription	K	RNA polymerase	UP
RC1_3816	-1.26068	-0.504986	-0.549128	-0.528353	-0.247312	-1.5688	-0.568357	-0.979866	-1.51458	-0.189371	-0.722364	Function unknown	S	Protein of unknown function (DUF2384)	DOWN
RC1_3819	-0.190927	0.0430207	-0.322742	-0.160643	-0.225244	-1.40463	-0.30063	-0.396677	-1.23573	-0.34866	-1.5424	Function unknown	S	HlyD family secretion protein	UP
RC1_3820	-0.390764	0.689362	-0.417697	-0.350172	-0.109971	-2.42277	-0.775893	-0.935024	-2.16622	-1.01572	-1.55576	Function unknown	S	Secretion protein	UP
RC1_3825	0.0438753	-0.431965	0.048467	-0.0826109	-0.26041	0.994482	0.236282	0.953363	1.54504	0.479294	1.36635	Function unknown	S	NA	UP
RC1_3826	0.353728	-0.0665114	0.467979	0.158785	0.0289674	1.4524	0.648933	1.54873	2.30317	0.753259	1.71759	General function prediction only	R	Aaa atpase	UP
RC1_3828	-1.00829	-1.30214	-1.66853	-1.98666	-2.29217	-2.21509	-3.08618	-2.87216	-2.59306	-1.97688	-1.46686	Inorganic ion transport and metabolism	P	cytochrome C peroxidase	DOWN
RC1_3829	-0.623362	-0.155997	-0.924563	-1.09096	-0.876282	-1.67849	-1.04963	-1.25763	-1.80068	-0.85914	-1.25273	No orthologs found			DOWN
RC1_3837	-0.460162	0.108508	-0.275569	-0.380941	-0.272225	-1.06801	-0.730868	-1.10292	-1.21869	-1.21217	-2.02051	Function unknown	S	NA	UP
RC1_3841	-0.234539	-0.729679	-0.732982	-0.959475	-1.19369	-1.0063	-1.32292	-1.42094	-1.53514	-2.10849	-2.18456	Inorganic ion transport and metabolism	P	cation diffusion facilitator family transporter	DOWN
RC1_3844	0.737836	1.23344	1.43087	1.46683	1.95706	2.61904	1.79243	1.64846	2.75731	1.50145	1.5692	No orthologs found			UP
RC1_3850	-0.542732	-1.00711	-1.20432	-1.5889	-1.92296	-2.37119	-3.14421	-3.23446	-3.77816	-3.30308	-3.70484	Energy production and conversion	C	cytochrome b561	DOWN
RC1_3851	-0.865322	-0.72669	-1.34713	-1.24881	-1.50331	-2.21943	-1.83358	-2.01424	-2.21995	-1.35586	-1.56051	Signal transduction mechanisms	T	transcriptional regulator, crp fnr family	DOWN
RC1_3852	-0.705216	-0.438052	-0.635204	-0.837484	-0.438029	-0.775865	-0.196031	0.47314	0.588385	1.66847	1.34721	Inorganic ion transport and metabolism	P	Rhodanese domain protein	UP
RC1_3853	-0.388138	-0.674241	-0.727068	-1.01002	-1.37092	-1.7324	-2.14854	-2.57004	-2.60927	-2.38561	-2.17869	Post-translational modification, protein turnover, and chaperones	O	osmC-like protein	DOWN
RC1_3854	-1.08158	-1.27575	-1.9178	-2.01594	-2.30392	-2.52651	-2.93961	-3.06274	-3.07671	-3.25408	-3.77044	Inorganic ion transport and metabolism	P	C4-dicarboxylate transporter malic acid transport protein	DOWN
RC1_3855	-0.0160012	-0.065265	0.43192	0.515236	0.612631	1.75357	0.874471	1.33649	1.46422	0.524449	0.871705	General function prediction only	R	K01470 creatinine amidohydrolase EC 3.5.2.10	UP
RC1_3859	0.828551	1.29418	1.23118	1.22165	1.57828	0.592284	1.86962	1.36542	1.1554	2.15701	1.216	Inorganic ion transport and metabolism	P	periplasmic binding protein	UP
RC1_3860	0.634226	0.793818	0.887689	0.826554	1.15036	0.858257	1.35056	1.29223	1.23217	1.51765	0.979053	Inorganic ion transport and metabolism	P	permease protein	UP
RC1_3865	-1.23337	-0.5178	-1.05504	-1.06119	-0.582375	-1.52667	-0.381911	-0.325484	-1.15699	0.165006	-0.315443	Inorganic ion transport and metabolism	P	(ABC) transporter	UP
RC1_3867	-0.0607152	-0.328041	-0.585042	-0.331394	-0.484762	-1.40082	-0.601327	-0.844169	-1.52221	-0.12678	-0.177139	Inorganic ion transport and metabolism	P	(ABC) transporter	DOWN
RC1_3871	-0.630416	0.641848	0.5916	0.13681	0.768723	0.0746111	-0.0222288	-0.655796	-2.33058	-0.136442	-0.0721714	Inorganic ion transport and metabolism	P	Periplasmic binding protein	UP
RC1_3874	-1.26186	-0.226256	-0.61816	-0.653099	-0.379505	-1.67363	-0.820189	-1.22157	-0.700183	-0.846092	-1.30715	Amino acid transport and metabolism	E	Imidazole acetol-phosphate transaminase	DOWN
RC1_3878	0.100891	-0.188256	0.194932	0.0966366	0.119537	1.07119	0.529134	1.17799	2.1437	1.36149	2.1574	Cell motility, Signal transduction mechanisms	NT	catalyzes the demethylation of specific methylglutamate residues introduced into the chemoreceptors (methyl-accepting chemotaxis proteins) by CheR (By similarity)	UP
RC1_3879	0.781521	0.251181	0.802414	0.71605	0.54782	1.65548	1.02527	1.58036	2.35927	1.55517	2.39906	No orthologs found			UP
RC1_3880	-1.47484	-1.51623	-1.69029	-1.62158	-1.51649	-1.58568	-1.36623	-1.19033	-0.845921	-0.434414	-0.521286	No orthologs found			DOWN
RC1_3883	0.526838	0.795381	0.481701	0.765084	0.26852	-1.42447	-0.0716526	-0.834012	-1.85001	-0.772757	-1.49242	Transcription	K	Traanscriptional regulator	UP
RC1_3887	-0.187741	-0.425965	-0.63971	-0.448312	-0.189036	-0.658828	-0.0684496	-0.571854	-1.17907	-1.05377	-1.8684	Carbohydrate transport and metabolism	G	Dehydrogenase	DOWN
RC1_3889	-0.25564	-0.977754	-0.464517	-1.06184	-0.439924	0.77491	0.217329	1.18041	1.54456	0.075486	0.824525	No orthologs found			UP
RC1_3895	-0.56408	-1.17446	-1.09187	-1.29015	-1.69761	-1.24292	-1.54762	-1.62298	-1.48908	-1.63069	-1.52365	No orthologs found			DOWN
RC1_3898	1.4131	1.6054	2.31946	2.528	2.44652	2.97101	2.63555	2.65794	2.73655	2.05576	2.25402	Inorganic ion transport and metabolism	P	acriflavin resistance protein	UP
RC1_3899	1.01528	1.04375	1.52529	1.34947	1.13379	1.28901	0.962009	0.804553	0.524996	-0.10533	-0.336102	Defense mechanisms	V	Efflux transporter rnd family, mfp subunit	UP
RC1_3900	-0.182783	-0.946367	-0.597078	-1.08337	-1.51312	-0.689661	-1.50441	-1.25262	-0.710292	-1.38989	-0.63992	Transcription	K	Transcriptional regulator, TetR family	DOWN
RC1_3902	-0.338948	-0.310518	-0.595731	-0.739564	-0.360822	-1.27905	-0.588315	-0.952032	-1.43486	-0.861226	-2.27965	No orthologs found			DOWN
RC1_3904	-0.498306	1.29925	-0.0281832	-0.402663	-0.0202656	-1.70516	-0.760193	-1.0024	-2.15035	-0.0321294	-1.69787	No orthologs found			UP
RC1_3905	0.0771151	-0.552448	-0.0110908	-0.342213	-0.516766	0.960385	0.314464	1.30929	2.43757	1.11247	2.32751	No results found			UP
RC1_3910	-0.15287	-0.324936	-1.07476	-0.646804	-0.279666	-1.48421	-0.823579	-0.908295	-2.16886	-2.06668	-2.34441	Defense mechanisms	V	(ABC) transporter	DOWN
RC1_3911	0.278756	0.0837027	-0.0726308	-0.340643	-0.56699	-0.740512	-0.847426	-0.928755	-1.30794	-1.70042	-1.65604	Inorganic ion transport and metabolism	P	Periplasmic copper-binding protein	UP
RC1_3913	0.379526	0.386576	0.427617	0.376388	0.195458	0.127507	-0.32103	-0.533185	-0.869827	-1.14435	-1.63265	Energy production and conversion	C	4Fe-4S Ferredoxin iron-sulfur binding domain protein	UP
RC1_3914	-0.492067	-1.31349	-1.36521	-1.4648	-1.76433	-0.867405	-1.55382	-1.11735	-0.870623	-1.81456	-1.33231	No orthologs found			DOWN
RC1_3915	-0.876562	-0.546881	-0.691958	-0.437052	-0.246441	-1.02577	-0.457146	-0.846892	-1.5279	-1.17093	-1.90339	Signal transduction mechanisms	T	Histidine kinase	DOWN
RC1_3918	0.4943	-0.116654	0.195572	-0.201766	-0.401947	-0.0419522	-0.630547	-0.674043	-0.697145	-1.53676	-1.25923	No orthologs found			UP
RC1_3919	0.447988	-0.221705	0.365314	-0.0446067	-0.0770869	0.497784	-0.280252	-0.0731154	-0.303422	-1.94528	-0.929149	Translation, ribosomal structure and biogenesis	J	Endoribonuclease LPSP	UP
RC1_3920	-0.00453847	-0.569375	-0.381439	-0.648961	-0.891069	-0.456326	-0.787944	-0.822134	-0.841074	-1.63626	-1.44972	Inorganic ion transport and metabolism	P	receptor	DOWN
RC1_3921	0.302121	-0.203388	-0.050439	-0.356885	-0.514724	-0.106002	-0.646868	-0.858866	-0.868141	-1.43646	-1.51503	Amino acid transport and metabolism	E	L-amino-acid oxidase activity	UP
RC1_3924	-0.996153	-1.83259	-1.62565	-2.10956	-2.40446	-1.8666	-2.43152	-2.09698	-2.00797	-2.87313	-2.27328	Energy production and conversion	C	pyridine nucleotide-disulfide oxidoreductase	DOWN
RC1_3930	-1.28127	0.178698	-0.438094	-1.21928	-0.115031	-1.91009	-0.578912	-0.358781	-1.5721	0.334552	-1.36532	Carbohydrate transport and metabolism	G	citrate lyase	UP
RC1_3936	-0.495969	0.115176	-0.243749	-0.28874	-0.104267	-1.5156	0.476698	0.201805	-0.254534	1.18485	0.282118	Function unknown	S	pathogenesis	UP
RC1_3940	-0.972285	-0.411593	-0.587273	-0.366701	-0.169511	0.0821933	0.548615	0.823709	1.13601	1.08352	1.50643	Energy production and conversion	C	succinate dehydrogenase activity	UP
RC1_3942	0.658259	0.364242	0.770731	0.778276	0.603454	1.45167	1.32997	1.56572	2.09708	1.93079	2.48602	Energy production and conversion	C	succinate dehydrogenase	UP
RC1_3943	0.700037	1.45079	1.32864	1.90064	2.13101	1.51516	1.93291	1.67673	1.12717	1.80784	1.18056	No orthologs found			UP
RC1_3948	-0.571711	-1.12192	-0.976354	-1.28441	-1.43941	-1.10342	-1.32887	-1.38975	-1.51347	-1.50918	-1.33203	Lipid transport and metabolism	I	acetyl-coa acetyltransferase	DOWN
RC1_3949	-1.11254	-1.18914	-1.5303	-1.42795	-1.36178	-1.47239	-1.33905	-1.24618	-1.32299	-0.997047	-0.851126	Energy production and conversion	C	)-reductase	DOWN
RC1_3950	-0.826116	-0.102312	-0.227891	-0.244389	0.0264718	-1.5633	-0.170437	-0.663601	-2.21919	0.000386822	-0.761934	Nucleotide transport and metabolism	F	NUDiX hydrolase	UP
RC1_3957	-1.24575	-0.487271	-1.11448	-1.11582	-0.843843	-1.51349	-0.853467	-0.783063	-0.69515	-0.000612251	0.417729	Function unknown	S	extra-cytoplasmic solute receptor family protein	UP
RC1_3962	0.242991	0.432867	0.628052	0.96436	1.04251	0.919408	1.61891	1.25527	1.16263	1.90898	1.9784	Amino acid transport and metabolism	E	3-isopropylmalate dehydrogenase activity	UP
RC1_3975	0.14349	-0.58825	0.0266989	-0.335906	-0.650312	0.267946	-0.742732	-0.556514	-0.318561	-1.69441	-0.998098	Cell cycle control, cell division, chromosome partitioning	D	Di-iron-containing protein involved in the repair of iron-sulfur clusters damaged by oxidative and nitrosative stress conditions (By similarity)	UP
RC1_3978	-0.849357	-0.406899	-0.786776	-1.12692	-0.878312	-2.30498	-1.79617	-2.06564	-3.46827	-2.02706	-3.80317	Inorganic ion transport and metabolism	P	nnrs family	DOWN
RC1_3979	-0.719826	-0.202403	-0.219804	-0.438534	-0.17997	-1.19091	-0.887025	-0.465971	-0.973326	-0.999008	-1.73107	No orthologs found			DOWN
RC1_3980	-0.0294642	-0.217567	-0.302182	-0.636919	-0.859444	-0.790683	-1.09776	-1.11	-1.06629	-1.65204	-1.51433	Inorganic ion transport and metabolism	P	receptor	DOWN
RC1_3981	0.53072	0.381611	1.45608	2.17045	2.21372	3.08749	3.34418	3.59671	4.35462	4.08824	4.56912	Energy production and conversion	C	Electron carrier protein. The oxidized form of the cytochrome c heme group can accept an electron from the heme group of the cytochrome c1 subunit of cytochrome reductase. Cytochrome c then transfers this electron to the cytochrome oxidase complex, the final protein carrier in the mitochondrial electron-transport chain	UP
RC1_3983	-0.280934	0.667474	-0.0521765	-0.00470684	0.450852	-1.13604	0.335137	-0.355346	-1.50059	-0.0306856	-1.87622	Energy production and conversion	C	malate dehydrogenase (quinone)	UP
RC1_3989	-0.398682	-1.26005	-1.42475	-1.60842	-1.14412	-0.84477	-0.592092	-0.424578	-0.767731	-1.28727	-1.63281	Cell wall/membrane/envelope biogenesis	M	Polysaccharide biosynthesis protein	DOWN
RC1_3992	-0.714579	-1.90319	-1.91409	-1.83291	-1.14634	-0.23619	-0.0673162	0.290541	0.112101	-0.654202	-0.873079	Cell wall/membrane/envelope biogenesis	M	Nad-dependent epimerase dehydratase	UP
RC1_3995	0.430268	-0.54318	0.212611	0.00458056	0.435752	1.77506	1.21324	1.85735	2.09321	0.330757	0.770582	Function unknown	S	lmbE family	UP
RC1_3996	0.575631	-0.27448	0.312916	0.0826284	0.366937	1.4813	1.02768	1.48827	1.66842	0.357986	0.591004	Cell wall/membrane/envelope biogenesis	M	nucleotidyl transferase	UP
RC1_3999	-0.446312	-2.02407	-1.44042	-1.72435	-1.98544	-1.07995	-1.73256	-1.38163	-1.42727	-2.96165	-2.53804	Signal transduction mechanisms	T		DOWN
RC1_4000	0.275875	-0.293746	0.198647	0.0951101	0.0420939	1.12056	0.592487	1.10101	1.59546	0.189236	0.760088	Cell wall/membrane/envelope biogenesis	M	Polysaccharide biosynthesis protein	UP
RC1_4001	-0.0549915	-0.516257	-0.070904	-0.226344	-0.284025	0.670115	0.261745	1.00566	1.71201	0.58321	1.50881	Secondary metabolites biosynthesis, transport, and catabolism	Q	Hemolysin-type calcium-binding	UP
RC1_4002	-0.0310644	-0.608524	-0.212087	-0.650524	-1.02391	-0.110875	-0.828396	-0.530523	-0.0914978	-1.71194	-0.819915	Cell wall/membrane/envelope biogenesis	M	sugar transferase	DOWN
RC1_4007	-0.0474339	0.110582	0.20367	0.495132	0.575282	0.591475	1.52343	1.66953	1.36108	1.86801	1.33154	Function unknown	S	NA	UP
RC1_4011	-0.498146	-0.442476	-0.897149	-0.821902	-1.00314	-1.55138	-1.12364	-1.4235	-1.45946	-1.06923	-1.11833	Cell wall/membrane/envelope biogenesis	M	glycosyl transferase group 1	DOWN
RC1_4012	0.196349	0.15492	-0.139362	-0.418454	-0.395369	-0.739862	-0.959423	-1.32196	-1.57152	-1.58415	-1.71251	Cell wall/membrane/envelope biogenesis	M	Glycosyl transferase, family 2	UP
RC1_4015	-0.367096	-0.42704	-0.381795	-0.474801	-0.570718	-1.0291	-0.673556	-0.850301	-1.57934	-0.76101	-1.09382	No orthologs found			DOWN
RC1_4016	-0.697989	-0.219941	-0.743341	-0.872668	-0.618239	-2.03388	-0.796892	-1.40875	-2.18362	-0.769994	-1.47204	Cell wall/membrane/envelope biogenesis	M	Glycosyl transferase, family 2	DOWN
RC1_4024	-0.487463	-0.0381178	-0.855038	-0.966965	-0.930743	-1.92479	-1.46271	-1.77123	-2.50751	-1.92192	-2.60398	Cell wall/membrane/envelope biogenesis	M	Exopolysaccharide export	DOWN
RC1_4025	-0.263617	-0.863846	-0.5019	-1.0765	-1.34711	-0.858945	-1.38406	-1.18947	-1.19208	-2.05928	-1.65743	No orthologs found			DOWN
RC1_4034	-0.564546	0.42619	-0.645588	-0.431216	-0.123791	-1.87355	-0.17249	-0.71912	-1.81807	0.00983636	-1.15008	Function unknown	S	Cyd operon protein YbgT	UP
RC1_4042	-0.208296	0.239113	-0.138908	-0.202313	-0.0877316	-0.752579	-0.361867	-0.781662	-1.15966	-0.755561	-1.77281	Inorganic ion transport and metabolism	P	alkaline phosphatase	UP
RC1_4043	0.928451	0.888597	1.74451	1.83039	1.72048	2.75883	2.21103	2.56234	3.01656	2.23128	2.59592	No orthologs found			UP
RC1_4044	0.667347	0.773623	1.14373	1.18221	1.25116	1.44302	1.25667	1.61912	1.25848	0.863739	0.786823	Transcription	K	Transcriptional regulator	UP
RC1_4050	0.685482	1.1999	1.4642	1.63694	1.627	1.66121	1.46207	1.13264	0.95884	0.470316	0.317908	Defense mechanisms	V	secretion protein HlyD family	UP
RC1_4051	1.17912	1.801	1.89531	2.13672	2.17095	1.90586	2.01706	1.51723	1.11726	1.1029	0.660734	Inorganic ion transport and metabolism	P	drug resistance transporter emrb qaca subfamily	UP
RC1_4054	-1.34848	-1.24753	-1.65975	-1.65272	-1.78299	-2.51437	-1.96223	-1.45148	-1.94934	-1.0026	-1.13367	Signal transduction mechanisms	T	regulator	DOWN
RC1_4055	-1.70037	-1.57234	-1.78234	-2.63147	-2.28152	-3.10667	-2.66541	-3.27084	-3.15883	-3.45901	-4.18198	Signal transduction mechanisms	T	Response regulator	DOWN
RC1_4056	-1.58078	-2.27408	-2.46488	-2.91453	-3.51313	-4.62032	-4.22166	-5.05212	-5.92718	-5.83329	-7.18287	Signal transduction mechanisms	T	two component, sigma54 specific, transcriptional regulator, Fis family	DOWN
RC1_4057	-1.10836	-1.00119	-1.1874	-1.2763	-1.13887	-1.39873	-1.32522	-1.43026	-1.55871	-1.06685	-0.985462	Signal transduction mechanisms	T	Histidine kinase	DOWN
RC1_4058	-0.512814	-0.784953	-0.804324	-1.10014	-1.43829	-1.03824	-1.454	-1.30675	-1.13855	-2.30847	-2.11293	No orthologs found			DOWN
RC1_4059	-0.0437155	-0.912457	-0.315122	-0.818461	-0.967796	0.181506	-0.824337	-0.0802981	0.391055	-1.50605	-0.847047	Function unknown	S	Methyl-accepting chemotaxis	UP
RC1_4060	-0.542057	-0.876814	-0.807917	-0.951143	-1.30468	-1.09332	-1.30762	-1.28311	-1.13612	-1.56357	-1.538	Transcription	K	Transcriptional regulator	DOWN
RC1_4063	0.0955249	-0.0161938	-0.175368	-0.106246	-0.320235	-0.869994	-0.670639	-1.0492	-1.38939	-1.16937	-1.50568	Carbohydrate transport and metabolism	G	ribulose-phosphate 3-epimerase activity	UP
RC1_4072	-0.381931	0.705975	0.496022	0.460343	1.16369	0.0689664	1.15665	0.952696	-0.139877	1.53746	0.930135	Cell wall/membrane/envelope biogenesis	M	Dtdp-4-dehydrorhamnose reductase	UP
RC1_4077	-0.53952	-0.255803	-0.487584	-0.634075	0.018963	-0.927293	-0.252795	-0.464479	-1.71313	0.300088	-0.794927	No orthologs found			UP
RC1_4079	-0.187065	0.52718	0.444126	0.392607	0.676182	0.147836	1.13761	1.15572	0.337465	1.96503	1.07704	No orthologs found			UP
RC1_4080	0.0226319	0.920052	0.867047	1.18146	1.48121	0.968735	2.03518	1.80431	1.51575	2.30805	2.19042	Energy production and conversion	C	Catalyzes the reversible oxidation of malate to oxaloacetate (By similarity)	UP
RC1_4082	0.674848	0.716508	1.3133	1.38921	1.32188	1.56145	1.39631	1.42647	1.62871	1.45889	1.74649	Secondary metabolites biosynthesis, transport, and catabolism	Q	Methyltransferase	UP
RC1_4085	0.294039	0.710605	0.606417	1.07816	1.39338	1.28185	1.5859	1.71581	1.47535	1.90743	1.96596	Amino acid transport and metabolism	E	Imidazole acetol-phosphate transaminase	UP
RC1_4088	-0.844434	-0.72578	-0.515992	-0.249554	-0.143976	0.109526	0.237368	0.44751	0.767631	1.30837	1.90463	Amino acid transport and metabolism	E	peptidase s9 prolyl oligopeptidase active site domain protein	UP
RC1_4089	-1.80942	-1.04906	-1.39426	-1.96431	-1.39016	-3.10882	-1.6227	-1.8887	-2.75111	-1.4993	-2.08777	No orthologs found			DOWN
RC1_4094	-0.404752	-0.461041	-0.860772	-0.75839	-0.965526	-1.20888	-1.10817	-1.45809	-1.60589	-1.44695	-1.60901	Nucleotide transport and metabolism	F	Provides the precursors necessary for DNA synthesis. Catalyzes the biosynthesis of deoxyribonucleotides from the corresponding ribonucleotides (By similarity)	DOWN
RC1_4098	-0.591324	-0.581815	-0.718615	-0.664155	-0.752824	-0.972018	-0.782529	-0.900098	-1.37973	-1.12827	-1.53655	Cell cycle control, cell division, chromosome partitioning	D	Part of the ABC transporter FtsEX involved in	DOWN
RC1_4104	-0.265599	-0.250481	-0.787464	-0.796193	-0.91801	-1.7404	-1.61649	-1.84143	-2.15059	-1.51351	-1.84978	Post-translational modification, protein turnover, and chaperones	O	Thioredoxin	DOWN
RC1_4105	-0.210179	-0.811854	-0.0809347	-0.569566	-0.404374	1.24249	0.261991	1.51275	2.97648	1.72064	2.90332	Function unknown	S	NA	UP
RC1_4109	0.589609	0.633077	1.37595	1.18604	0.998319	1.63831	1.02405	1.26395	1.88163	1.32458	2.27255	Energy production and conversion	C	Electron transfer flavoprotein	UP
RC1_4112	-0.128002	-0.424822	-0.677329	-0.602612	-0.483094	-0.913164	-0.160419	-0.780543	-1.77716	-0.757911	-0.967204	No orthologs found			DOWN
RC1_4120	0.0884296	0.912321	0.366432	0.482081	0.631354	-0.825496	0.243627	-0.148889	-0.93159	-0.258407	-1.52264	Post-translational modification, protein turnover, and chaperones	O	Required for disulfide bond formation in some periplasmic proteins. Acts by oxidizing the DsbA protein (By similarity)	UP
RC1_4122	0.42009	0.115712	0.340181	-0.0655908	-0.0127411	1.01753	0.414775	1.10288	1.54812	-0.352164	0.303743	Translation, ribosomal structure and biogenesis	J		UP
